# Supplementary material for: TNF-alpha and metalloproteases as key players in melanoma cells aggressiveness
Source: J Exp Clin Cancer Res. 2018 Dec 28;37:326. doi: 10.1186/s13046-018-0982-1 (PMC6309098; doi:10.1186/s13046-018-0982-1)
Supplement: Supplementary file 1 — Figure S1. Proliferative rate of A375 and SK-MEL-28 cell lines when cultured at three different cell densities. Figure S2. Serum-deprivation induced apoptotic cell death of A375 compared to SK-MEL-28 melanoma cells. Figure S3. Effects of MMP2 on downstream transcripts differentially expressed in A357 vs SK-MEL-28 human melanoma cells. Figure S4. Effects of TNF on transcripts differentially expressed in A357 vs SK-MEL-28 human melanoma cells. Figure S5. Effects of IL6 on downstream transcripts differentially expressed in A357 vs SK-MEL-28 human melanoma cells. Table S1. Summary of the culture media in which the different cell lines are grown. Table S2. List of transcripts differentially expressed in A375 vs SK-MEL-28 melanoma cell lines. Table S3. Ingenuity Pathway Analysis of transcripts differentially expressed in A375 vs SK-MEL-28 melanoma cell lines. Table S4. DAVID Analysis of proteins identified in A375 and SK-MEL-28 melanoma cell lines. Table S5. Ingenuity Pathway Analysis of proteins identified in A375 and SK-MEL-28 melanoma cell lines. (ZIP 5475 kb) [file 13046_2018_982_MOESM1_ESM.zip]

Archive with 6 entries (6 files):
- Additional file 1 Table S1 Rossi et al.docx
- Additional file 1 Table S2_Rossi et al.xlsx
- Additional file 1 Table S3_Rossi et al.xlsx
- Additional file 1 Table S4 Rossi et al.xlsx
- Additional file 1 Table S5_Rossi et al.xlsx
- Additional File Figures S1-S5  Rossi_et_al_.docx
