# Supplementary material for: TNF-alpha and metalloproteases as key players in melanoma cells aggressiveness
Source: J Exp Clin Cancer Res. 2018 Dec 28;37:326. doi: 10.1186/s13046-018-0982-1 (PMC6309098; doi:10.1186/s13046-018-0982-1)
Supplement: Supplementary file 1 — Figure S1. Proliferative rate of A375 and SK-MEL-28 cell lines when cultured at three different cell densities. Figure S2. Serum-deprivation induced apoptotic cell death of A375 compared to SK-MEL-28 melanoma cells. Figure S3. Effects of MMP2 on downstream transcripts differentially expressed in A357 vs SK-MEL-28 human melanoma cells. Figure S4. Effects of TNF on transcripts differentially expressed in A357 vs SK-MEL-28 human melanoma cells. Figure S5. Effects of IL6 on downstream transcripts differentially expressed in A357 vs SK-MEL-28 human melanoma cells. Table S1. Summary of the culture media in which the different cell lines are grown. Table S2. List of transcripts differentially expressed in A375 vs SK-MEL-28 melanoma cell lines. Table S3. Ingenuity Pathway Analysis of transcripts differentially expressed in A375 vs SK-MEL-28 melanoma cell lines. Table S4. DAVID Analysis of proteins identified in A375 and SK-MEL-28 melanoma cell lines. Table S5. Ingenuity Pathway Analysis of proteins identified in A375 and SK-MEL-28 melanoma cell lines. (ZIP 5475 kb) [file 13046_2018_982_MOESM1_ESM.zip › Additional file 1 Table S2_Rossi et al.xlsx]

## Sheet: Diff Express Transcripts
Additional file 1: Table S2: List of transcripts differentially expressed in A375 vs SK-MEL-28 melanoma cell lines
TargetID	SYMBOL	FC_A375_vs_SKMEL28	SKMel28_AVG_Signal	A375_AVG_Signal	A375.DiffScore	CHROMOSOME	ENTREZ_GENE_ID
TMSB4X	TMSB4X	-58.8543	11220.5	190.648	-183.576	X	7114															7114	+	Xp22.2	A membrane-bounded organelle of eukaryotic cells in which chromosomes are housed and replicated. In most cells, the nucleus contains all of the cell's chromosomes except the organellar chromosomes, and is the site of RNA synthesis and processing. In some species, or in specialized cell types, RNA metabolism or DNA replication may be absent [goid 5634] [evidence IEA]; All of the contents of a cell…	A process that is carried out at the cellular level which results in the formation, arrangement of constituent parts, or disassembly of cytoskeletal structures [goid 7010] [evidence IEA]; Any process that modulates the frequency, rate or extent of cell migration [goid 30334] [evidence IEA]; A process that is carried out at the cellular level which results in the formation, arrangement of constitu…	Interacting selectively with monomeric or multimeric forms of actin, including actin filaments [goid 3779] [evidence IEA]; Interacting selectively with any protein or protein complex (a complex of two or more proteins that may include other nonprotein molecules) [goid 5515] [evidence IEA]; Interacting selectively with monomeric or multimeric forms of actin, including actin filaments [goid 3779] […	TMSB4; FX; TB4X; PTMB4
TYR	TYR	-49.3205	5554.89	112.628	-359.392	11	7299															7299	+	11q14.3a	All of the contents of a cell excluding the plasma membrane and nucleus, but including other subcellular structures [goid 5737] [pmid 11092760] [evidence IDA]; A cytoplasmic, membrane-bounded organelle that is found in most animal cells and that contains a variety of hydrolases, most of which have their maximal activities in the pH range 5-6. The contained enzymes display latency if properly isol…	The chemical reactions and pathways resulting in the formation of melanin from other compounds, including tyrosine [goid 6583] [pmid 7704033] [evidence TAS]; The chemical reactions and pathways resulting in the formation of eye pigments, any general or particular coloring matter in living organisms, found or utilized in the eye [goid 6726] [pmid 7704033] [evidence TAS]; The series of events requi…	Catalysis of the incorporation of one atom from molecular oxygen into a compound and the reduction of the other atom of oxygen to water [goid 4497] [evidence IEA]; Catalysis of the reaction: L-tyrosine + L-DOPA + O2 = L-DOPA + DOPAquinone + H2O [goid 4503] [pmid 11092760] [evidence IDA]; Interacting selectively with copper (Cu) ions [goid 5507] [pmid 11092760] [evidence IMP]; Interacting selectiv…	tyrosinase; OCAIA; OCA1A
RPS4Y1	RPS4Y1	-38.6742	5276.69	136.439	-359.392	Y	6192
CAPG	CAPG	-34.4193	4128.6	119.95	-359.392	2	822
IGFBP7	IGFBP7	-32.1718	4188.64	130.196	-359.392	4	3490
MLANA	MLANA	-32.0915	3648.65	113.695	-359.392	9	2315
MLPH	MLPH	-31.435	4622.11	147.037	-359.392	2	79083
CEACAM1	CEACAM1	-30.3062	4261.18	140.604	-359.392	19	634
IL8	IL8	-30.2548	5318.83	175.801	-359.392	4	3576
CTSH	CTSH	-21.3487	3030.47	141.951	-359.392	15	1512
TXNIP	TXNIP	-21.1087	4050.34	191.881	-359.392	1	10628
LOC100133662	LOC100133662	-19.0514	2197.78	115.361	-359.392		100133662
CNN3	CNN3	-18.8943	2639.64	139.706	-359.392	1	1266
SILV	SILV	-18.027	24202.2	1342.56	-359.392	12	6490
RUNX3	RUNX3	-17.8902	2104.66	117.643	-198.684	1	864
QPRT	QPRT	-15.3788	2692.53	175.081	-359.392	16	23475
HRASLS3	HRASLS3	-15.2962	1823.54	119.215	-359.392	11	11145
SLC27A3	SLC27A3	-14.5443	3969.88	272.95	-359.392	1	11000
RPL37A	RPL37A	-14.4342	9952.58	689.512	-191.493	2	6168
PYCARD	PYCARD	-12.4336	1311.51	105.482	-359.392	16	29108
SLC16A6	SLC16A6	-11.3697	1821.27	160.185	-359.392	17	9120
IL1B	IL1B	-11.202	1216.83	108.626	-359.392	2	3553
BST2	BST2	-10.7574	1304.46	121.261	-359.392	19	684
SERPINH1	SERPINH1	-10.6172	1193.2	112.384	-359.392	11	871
TMSL3	TMSL3	-10.4302	1162.57	111.462	-359.392	4	7117
C1orf59	C1ORF59	-10.3719	1187.6	114.502	-359.392	1	113802
PLA1A	PLA1A	-10.0806	3404.54	337.731	-359.392	3	51365
RGS1	RGS1	-9.79968	1052.43	107.394	-359.392	1	5996
DPYSL4	DPYSL4	-9.6565	1018.26	105.448	-359.392	10	10570
BIRC7	BIRC7	-9.59263	2725.48	284.122	-359.392	20	79444
CCL20	CCL20	-9.27735	1711.51	184.482	-359.392	2	6364
TIMP3	TIMP3	-9.25905	2177.73	235.2	-359.392	22	7078
OCA2	OCA2	-9.24549	1032.25	111.649	-359.392	15	4948
CCNA1	CCNA1	-9.13261	909.179	99.5531	-359.392	13	8900
LOC205251	LOC205251	-9.10262	1057.31	116.155	-359.392		205251
FUCA1	FUCA1	-8.97213	2786.47	310.57	-359.392	1	2517
CLIP3	CLIP3	-8.83276	952.446	107.831	-359.392	19	25999
C19orf28	C19ORF28	-8.6848	2391.54	275.371	-359.392	19	126321
ANKRD33	ANKRD33	-8.65077	2571.39	297.244	-359.392	12	341405
GMPR	GMPR	-8.57045	986.811	115.141	-359.392	6	2766
STXBP2	STXBP2	-8.31409	869.209	104.546	-359.392	19	6813
GAPDHS	GAPDHS	-7.95069	1501.5	188.851	-359.392	19	26330
ENO2	ENO2	-7.91348	2669.39	337.321	-359.392	12	2026
CTSD	CTSD	-7.76495	5471.63	704.657	-359.392	11	1509
BAIAP2L2	BAIAP2L2	-7.74271	2200.61	284.217	-359.392	22	80115
BEX4	BEX4	-7.66806	1012.69	132.066	-359.392	X	56271
ALDH1A1	ALDH1A1	-7.52586	1050.78	139.622	-324.671	9	216
APOLD1	APOLD1	-7.45718	1018.46	136.575	-359.392	12	81575
LOC644936	LOC644936	-7.45206	1689.85	226.762	-359.392	5	644936
BCYRN1	BCYRN1	-7.20473	3955.05	548.952	-359.392	2	618
MOXD1	MOXD1	-7.16414	900.512	125.697	-359.392	6	26002
SERGEF	SERGEF	-7.15565	5123.67	716.032	-359.392	11	26297
MBP	MBP	-7.02236	1509.35	214.934	-359.392	18	4155
SLAMF9	SLAMF9	-6.78667	855.51	126.057	-359.392	1	89886
PGCP	PGCP	-6.62384	732.14	110.531	-312.354	8	10404
LXN	LXN	-6.55133	835.225	127.489	-359.392	3	56925
VCX-C	VCX-C	-6.53982	739.887	113.136	-359.392	X	425054
ST6GALNAC2	ST6GALNAC2	-6.53891	849.3	129.884	-359.392	17	10610
SGCE	SGCE	-6.46197	1451.51	224.623	-359.392	7	8910
SLC16A3	SLC16A3	-6.45276	776.563	120.346	-359.392	17	9123
BEND5	BEND5	-6.36183	773.986	121.661	-359.392	1	79656
C10orf11	C10ORF11	-6.30578	1004.17	159.247	-359.392	10	83938
KIAA1199	KIAA1199	-6.21336	1823.39	293.463	-359.392	15	57214
LOC388588	LOC388588	-6.20404	867.176	139.776	-359.392	1	388588
VCX	VCX	-6.13896	661.768	107.798	-359.392	X	26609
LOX	LOX	-6.07839	637.729	104.917	-359.392	5	4015
LOC100129681	LOC100129681	-5.98331	701.228	117.198	-359.392	19	100129681
RGS10	RGS10	-5.90147	2141.72	362.912	-239.595	10	6001
CST1	CST1	-5.89766	4203.32	712.71	-359.392	20	1469
LGALS1	LGALS1	-5.84503	23668.8	4049.39	-359.392	22	3956
SLC45A2	SLC45A2	-5.76606	647.471	112.29	-309.386	5	51151
CSTB	CSTB	-5.72582	20518.1	3583.44	-359.392	21	1476
HMG20B	HMG20B	-5.57393	6104.68	1095.22	-359.392	19	10362
MARCKS	MARCKS	-5.56015	2684.92	482.887	-359.392	6	4082
MT1F	MT1F	-5.50391	604.793	109.884	-359.392	16	4494
ARMCX2	ARMCX2	-5.48176	554.663	101.183	-359.392	X	9823
FHL2	FHL2	-5.42826	2292.39	422.307	-179.781	2	2274
TMEM166	TMEM166	-5.4043	1788.77	330.989	-359.392	2	84141
APOBEC3G	APOBEC3G	-5.40023	936.04	173.333	-359.392	22	60489
GPR84	GPR84	-5.37224	598.403	111.388	-359.392	12	53831
LOC100133866	LOC100133866	-5.36782	692.319	128.976	-359.392		100133866
HERC5	HERC5	-5.33781	585.828	109.751	-359.392	4	51191
PLTP	PLTP	-5.31367	600.629	113.035	-359.392	20	5360
PIK3CD	PIK3CD	-5.29403	646.266	122.075	-232.394	1	5293
ORMDL1	ORMDL1	-5.27151	727.491	138.004	-180.918	2	94101
FAIM3	FAIM3	-5.24982	796.751	151.767	-359.392	1	9214
ANGPTL4	ANGPTL4	-5.24086	790.712	150.875	-231.306	19	51129
KCTD14	KCTD14	-5.23979	548.668	104.712	-359.392	11	65987
LOC100130516	LOC100130516	-5.20765	6861.85	1317.65	-359.392		100130516
RAB17	RAB17	-5.19595	4969.84	956.484	-359.392	2	64284
CTSB	CTSB	-5.19236	4565.51	879.274	-359.392	8	1508
SOX13	SOX13	-5.17967	1634.2	315.502	-359.392	1	9580
ICAM1	ICAM1	-5.17483	908.69	175.598	-359.392	19	3383
PARVA	PARVA	-5.17217	788.446	152.44	-359.392	11	55742
MC1R	MC1R	-5.144	1598.72	310.792	-359.392	16	4157
ANKS1A	ANKS1A	-5.14139	5017.13	975.832	-359.392	6	23294
HES6	HES6	-5.13924	3482.9	677.707	-359.392	2	55502
BEST1	BEST1	-5.04244	1625.73	322.41	-359.392	11	7439
PLAUR	PLAUR	-5.0389	1160.81	230.37	-278.322	19	5329
RAB32	RAB32	-5.03672	3348.7	664.858	-359.392	6	10981
CTSG	CTSG	-5.02629	582.88	115.966	-359.392	14	1511
CTSK	CTSK	-5.01574	1375.56	274.248	-359.392	1	1513
BNIP3	BNIP3	-4.99653	6440.84	1289.06	-359.392	10	664
MAD1L1	MAD1L1	-4.99582	1070.46	214.271	-224.59	7	8379
AKR1A1	AKR1A1	-4.97577	4278.59	859.885	-259.358	1	10327
LRRC33	LRRC33	-4.93886	871.829	176.524	-359.392	3	375387
HES4	HES4	-4.85052	1275.66	262.995	-359.392	1	57801
NRIP3	NRIP3	-4.77958	1136.15	237.709	-359.392	11	56675
SIRPA	SIRPA	-4.75114	3735.39	786.21	-359.392	20	140885
GPR143	GPR143	-4.74454	582.955	122.869	-357.585	X	4935
CDKN2A	CDKN2A	-4.6497	550.08	118.305	-239.595	9	1029
TSPAN7	TSPAN7	-4.63739	735.629	158.63	-359.392	X	7102
LZTS1	LZTS1	-4.60754	940.64	204.152	-359.392	8	11178
GSTM2	GSTM2	-4.58897	1008.64	219.796	-359.392	1	2946
UCN2	UCN2	-4.58853	5618.9	1224.55	-359.392	3	90226
FAM50B	FAM50B	-4.58708	522.421	113.89	-359.392	6	26240
IGFBP1	IGFBP1	-4.5821	543.699	118.657	-179.813	7	3484
CDH3	CDH3	-4.55952	498.679	109.371	-359.392	16	1001
MYC	MYC	-4.5471	2947.43	648.2	-340.194	8	4609
UPK1A	UPK1A	-4.53216	593.414	130.934	-359.392	19	11045
TSTD1	TSTD1	-4.52428	521.444	115.255	-301.32	1	100131187
BMP7	BMP7	-4.52268	530.446	117.286	-359.392	20	655
PLIN2	PLIN2	-4.45739	4768.04	1069.69	-359.392	9	123
CD82	CD82	-4.44469	648.434	145.89	-359.392	11	3732
CTSF	CTSF	-4.43344	1511.28	340.882	-359.392	11	8722
BOK	BOK	-4.41319	619.95	140.477	-359.392	2	666
SPINK1	SPINK1	-4.32031	476.247	110.234	-359.392	5	6690
ECGF1	ECGF1	-4.30769	984.585	228.565	-199.13	22	1890
MICAL1	MICAL1	-4.30646	924.383	214.65	-359.392	6	64780
TRPV2	TRPV2	-4.30123	2368.95	550.76	-359.392	17	51393
TEAD2	TEAD2	-4.27626	739.57	172.948	-359.392	19	8463
SRGN	SRGN	-4.24366	848.714	199.996	-359.392	10	5552
LMCD1	LMCD1	-4.22161	881.278	208.754	-359.392	3	29995
HSD17B14	HSD17B14	-4.19913	457.82	109.027	-359.392	19	51171
CXCL1	CXCL1	-4.16045	491.059	118.031	-87.9393	4	2919
RHBDF2	RHBDF2	-4.15234	872.667	210.163	-266.79	17	79651
FSTL1	FSTL1	-4.15169	767.396	184.839	-359.392	3	11167
TMEM45A	TMEM45A	-4.13922	590.401	142.636	-359.392	3	55076
HMOX1	HMOX1	-4.1136	669.636	162.786	-359.392	22	3162
EPAS1	EPAS1	-4.09814	504.889	123.2	-359.392	2	2034
MT1A	MT1A	-4.08063	11660.5	2857.52	-359.392	16	4489
GLRX	GLRX	-4.06521	4390.67	1080.06	-359.392	5	2745
ARHGEF5L	ARHGEF5L	-4.05598	475.081	117.131	-359.392	7	445328
PLOD2	PLOD2	-4.03804	1011.81	250.57	-266.207	3	5352
CD68	CD68	-4.03742	1276.97	316.285	-276.903	17	968
LOC388681	LOC388681	-4.00274	501.133	125.198	-359.392		388681
MGST1	MGST1	-3.99923	466.063	116.538	-201.812	12	4257
TTYH2	TTYH2	-3.99469	534.273	133.746	-138.297	17	94015
NBL1	NBL1	-3.97835	7651.55	1923.3	-359.392	1	4681
NPPC	NPPC	-3.96313	544.161	137.306	-359.392	2	4880
TESK2	TESK2	-3.95012	871.603	220.652	-359.392	1	10420
RIPK4	RIPK4	-3.92527	1318.74	335.961	-359.392	21	54101
SCIN	SCIN	-3.91898	531.213	135.549	-359.392	7	85477
CD99	CD99	-3.91856	1922.44	490.599	-359.392	Y	4267
CPN1	CPN1	-3.90811	2371.13	606.72	-359.392	10	1369
FAM176A	FAM176A	-3.89128	757.446	194.652	-359.392	2	84141
SEMA6A	SEMA6A	-3.88908	1306.68	335.987	-359.392	5	57556
LOC100129668	LOC100129668	-3.88498	1106.35	284.776	-359.392	6	100129668
CTSL2	CTSL2	-3.87646	699.513	180.451	-359.392	9	1515
TTYH3	TTYH3	-3.87523	1437.37	370.911	-359.392	7	80727
TMEM51	TMEM51	-3.8503	3853.21	1000.76	-359.392	1	55092
RPL39L	RPL39L	-3.8289	1443.23	376.931	-359.392	3	116832
SLC2A3	SLC2A3	-3.81523	3965.86	1039.48	-359.392	12	6515
SPON2	SPON2	-3.77858	415.225	109.889	-359.392	4	10417
ANG	ANG	-3.76274	677.907	180.163	-359.392	14	283
TNFRSF14	TNFRSF14	-3.69087	8084.48	2190.4	-359.392	1	8764
	HS.564874	-3.6634	514.971	140.572	-359.392
RALB	RALB	-3.64798	4052.91	1111	-359.392	2	5899
TRIM63	TRIM63	-3.64323	801.293	219.94	-359.392	1	84676
MAP6D1	MAP6D1	-3.63898	879.748	241.756	-359.392	3	79929
ANKRD37	ANKRD37	-3.61591	1435.7	397.05	-359.392	4	353322
NRCAM	NRCAM	-3.60273	429.897	119.325	-359.392	7	4897
GJB1	GJB1	-3.59918	913.528	253.815	-359.392	X	2705
PEX11A	PEX11A	-3.59196	546.339	152.101	-359.392	15	8800
CHURC1	CHURC1	-3.55866	868.136	243.95	-359.392	14	91612
SNAI2	SNAI2	-3.5477	1162.5	327.676	-359.392	8	6591
RNF24	RNF24	-3.54687	1026.73	289.473	-359.392	20	11237
AYP1p1	AYP1P1	-3.54547	1413.1	398.566	-359.392		386608
	HS.537387	-3.53309	439.221	124.316	-359.392
TMEM8	TMEM8	-3.53169	1058.62	299.75	-359.392	16	58986
CCL3L3	CCL3L3	-3.53039	387.935	109.884	-359.392	17	414062
AVPI1	AVPI1	-3.52756	5206.03	1475.82	-359.392	10	60370
MT2A	MT2A	-3.52007	16454.3	4674.42	-359.392	16	4502
SERPINB2	SERPINB2	-3.51618	396.114	112.654	-359.392	18	5055
SLC43A3	SLC43A3	-3.51513	1020.63	290.354	-180.19	11	29015
PAPSS2	PAPSS2	-3.51421	559.951	159.339	-359.392	10	9060
DDIT4	DDIT4	-3.50857	5551.82	1582.36	-359.392	10	54541
TNS1	TNS1	-3.50845	439.195	125.182	-359.392	2	7145
FGFBP2	FGFBP2	-3.49811	2017.56	576.756	-359.392	4	83888
	HS.10862	-3.4907	1614.48	462.507	-359.392	1
RHOB	RHOB	-3.48999	821.392	235.357	-215.805	2	388
PTGR1	PTGR1	-3.48288	755.401	216.89	-359.392	9	22949
POLE4	POLE4	-3.47069	10316.8	2972.54	-359.392	2	56655
MGAT1	MGAT1	-3.45478	2140.21	619.491	-359.392	5	4245
ASAP3	ASAP3	-3.44008	772.312	224.504	-359.392	1	55616
DHCR7	DHCR7	-3.43606	2755.58	801.959	-268.346	11	1717
PLCXD1	PLCXD1	-3.42186	998.307	291.744	-359.392	XY	55344
MME	MME	-3.41557	365.749	107.083	-117.12	3	4311
PRDM7	PRDM7	-3.39277	600.567	177.014	-359.392	16	11105
GPM6B	GPM6B	-3.3841	822.763	243.126	-359.392	X	2824
MFGE8	MFGE8	-3.36913	19988.7	5932.9	-359.392	15	4240
EMP1	EMP1	-3.36392	4856.09	1443.58	-359.392	12	2012
ECHDC3	ECHDC3	-3.35761	359.331	107.02	-359.392	10	79746
NARS2	NARS2	-3.34487	1092.43	326.598	-359.392	11	79731
SYNGR1	SYNGR1	-3.34227	443.119	132.581	-218.476	22	9145
MFI2	MFI2	-3.33827	389.148	116.572	-238.515	3	4241
MTE	MTE	-3.33001	624.435	187.518	-359.392		644314
TM7SF2	TM7SF2	-3.32542	607.347	182.637	-359.392	11	7108
IGSF3	IGSF3	-3.32529	1549.8	466.065	-359.392	1	3321
BHLHB3	BHLHB3	-3.32083	404.334	121.757	-359.392	12	79365
GYPC	GYPC	-3.31962	4951	1491.44	-239.595	2	2995
CCND1	CCND1	-3.31763	11154.5	3362.18	-359.392	11	595
NPAS1	NPAS1	-3.30897	803.274	242.757	-359.392	19	4861
ANXA3	ANXA3	-3.3077	358.995	108.533	-359.392	4	306
LYST	LYST	-3.30485	832.967	252.043	-125.762	1	1130
C2CD2	C2CD2	-3.30159	544.993	165.07	-359.392	21	25966
CAV1	CAV1	-3.29935	1336.23	404.998	-275.408	7	857
HK2	HK2	-3.28525	1271.6	387.063	-273.447	2	3099
HBQ1	HBQ1	-3.28355	381.293	116.122	-343.075	16	3049
GRAMD4	GRAMD4	-3.27483	795.746	242.989	-359.392	22	23151
PI3	PI3	-3.27271	348.275	106.418	-359.392	20	5266
PARVB	PARVB	-3.26878	851.755	260.573	-239.595	22	29780
VIL2	VIL2	-3.26708	2363.86	723.539	-359.392	6	7430
CYP27A1	CYP27A1	-3.26639	2650.91	811.572	-359.392	2	1593
MYH9	MYH9	-3.25881	3475.65	1066.54	-359.392	22	4627
NT5E	NT5E	-3.24625	895.28	275.789	-217.87	6	4907
C3orf14	C3ORF14	-3.23903	1520.04	469.29	-203.11	3	57415
C1orf165	C1ORF165	-3.23672	358.884	110.879	-359.392	1	79656
C11orf2	C11ORF2	-3.22778	1568.19	485.842	-359.392	11	738
EZR	EZR	-3.2276	3539.01	1096.48	-359.392	6	7430
SEPT3	SEPT3	-3.21843	401.372	124.71	-311.176	22	55964
PPAPDC1A	PPAPDC1A	-3.19721	409.463	128.069	-310.222	10	196051
CCL3	CCL3	-3.19168	383.541	120.169	-359.392	17	6348
LOC728816	LOC728816	-3.18921	446.394	139.97	-359.392	21	728816
BAIAP2L1	BAIAP2L1	-3.18418	2502.07	785.781	-359.392	7	55971
PPFIA4	PPFIA4	-3.16968	374.929	118.286	-359.392	1	8497
IFI6	IFI6	-3.16081	2139.8	676.977	-359.392	1	2537
TDRD3	TDRD3	-3.16012	497.351	157.383	-340.489	13	81550
SNCA	SNCA	-3.15974	2656.69	840.792	-359.392	4	6622
FOSL1	FOSL1	-3.15349	1007.63	319.529	-359.392	11	8061
RASEF	RASEF	-3.14689	340.46	108.189	-359.392	9	158158
RBM47	RBM47	-3.14649	528.399	167.933	-359.392	4	54502
FUT4	FUT4	-3.14579	354.65	112.738	-359.392	11	2526
CCDC107	CCDC107	-3.13148	440.286	140.6	-359.392	9	203260
MICA	MICA	-3.10482	526.239	169.491	-359.392	6	4276
ARSA	ARSA	-3.10382	545.504	175.752	-263.795	22	410
BMP8B	BMP8B	-3.09668	396.193	127.941	-359.392	1	656
PRNP	PRNP	-3.09626	11318.8	3655.64	-359.392	20	5621
RAB38	RAB38	-3.08298	6116.1	1983.83	-359.392	11	23682
APOD	APOD	-3.07888	15655.1	5084.67	-359.392	3	347
	HS.579631	-3.07502	22148.6	7202.73	-359.392	19
RLBP1	RLBP1	-3.07326	1216.97	395.988	-359.392	15	6017
HIBCH	HIBCH	-3.07231	1464.25	476.597	-359.392	2	26275
C11orf74	C11ORF74	-3.06689	1115.63	363.765	-359.392	11	119710
HTR2B	HTR2B	-3.05932	341.663	111.68	-359.392	2	3357
MX1	MX1	-3.05218	499.879	163.778	-359.392	21	4599
AHNAK	AHNAK	-3.05085	1913.8	627.3	-167.423	11	79026
CSF2	CSF2	-3.04045	335.549	110.362	-359.392	5	1437
C7orf68	C7ORF68	-3.03292	981.344	323.564	-359.392	7	29923
TSKU	TSKU	-3.02603	921.52	304.531	-359.392	11	25987
SBF1	SBF1	-3.02562	1087.85	359.547	-149.936	22	6305
ITPRIP	ITPRIP	-3.02016	926.01	306.61	-359.392	10	85450
	HS.4892	-3.0177	622.319	206.223	-359.392	2
PANX2	PANX2	-3.0161	393.963	130.62	-359.392	22	56666
PLEKHF1	PLEKHF1	-3.01563	1205.89	399.882	-359.392	19	79156
PLEKHG4	PLEKHG4	-2.99969	469.93	156.66	-359.392	16	25894
LOC100131187	LOC100131187	-2.99912	389.161	129.758	-359.392		100131187
SNHG8	SNHG8	-2.99043	438.53	146.644	-117.863		440957
EBP	EBP	-2.98504	1875.82	628.407	-359.392	X	10682
CENPV	CENPV	-2.9814	347.682	116.617	-359.392	17	201161
HSD17B1	HSD17B1	-2.97889	348.736	117.07	-216.148	17	3292
FAM19A3	FAM19A3	-2.95955	366.16	123.721	-157.954	1	284467
PLAT	PLAT	-2.95955	4110.11	1388.76	-359.392	8	5327
LOC441019	LOC441019	-2.94946	630.149	213.649	-210.485	4	441019
TMEM98	TMEM98	-2.94552	2294.66	779.033	-359.392	17	26022
CPNE1	CPNE1	-2.9453	1142.2	387.804	-178.701	20	8904
FBXO6	FBXO6	-2.93709	403.553	137.399	-359.392	1	26270
LOC643384	LOC643384	-2.93671	766.531	261.017	-190.946	4	643384
EGLN1	EGLN1	-2.93431	685.472	233.606	-359.392	1	54583
NNMT	NNMT	-2.92896	381.602	130.286	-359.392	11	4837
INSIG2	INSIG2	-2.92101	667.213	228.418	-306.89	2	51141
P4HA2	P4HA2	-2.90994	1138.55	391.262	-359.392	5	8974
SPSB1	SPSB1	-2.90712	1154.18	397.018	-359.392	1	80176
WASPIP	WASPIP	-2.90675	637.288	219.245	-359.392	2	7456
MAGEC1	MAGEC1	-2.90467	318.832	109.766	-192.615	X	9947
LOC649841	LOC649841	-2.89178	359.143	124.194	-319.292		649841
TNNT1	TNNT1	-2.89171	425.63	147.19	-157.22	19	7138
WIPI1	WIPI1	-2.89071	1444.64	499.752	-359.392		55062
FBXO7	FBXO7	-2.88786	1478.09	511.83	-296.752	22	25793
DNAJB2	DNAJB2	-2.88658	1277.99	442.736	-188.044	2	3300
STXBP1	STXBP1	-2.88536	506.847	175.661	-245.137	9	6812
GSTO1	GSTO1	-2.88424	14053.9	4872.66	-359.392	10	9446
RNF182	RNF182	-2.87883	540.821	187.862	-359.392	6	221687
PFKL	PFKL	-2.87852	560.661	194.774	-129.734	21	5211
ATL3	ATL3	-2.87135	1102.42	383.939	-359.392	11	25923
MSC	MSC	-2.85829	950.225	332.446	-359.392	8	9242
NUP50	NUP50	-2.85241	659.522	231.216	-149.5	22	10762
PGM1	PGM1	-2.84713	7330.53	2574.71	-359.392	1	5236
ZNF503	ZNF503	-2.81672	547.466	194.363	-179.696	10	84858
PMM1	PMM1	-2.80785	1583.66	564.011	-259.748	22	5372
TUBB2A	TUBB2A	-2.80509	1421.54	506.772	-359.392	6	7280
KCNN4	KCNN4	-2.79661	637.104	227.813	-359.392	19	3783
AK3L1	AK3L1	-2.79633	812.26	290.474	-274.199	1	205
MREG	MREG	-2.79504	458.041	163.877	-359.392	2	55686
SLC27A1	SLC27A1	-2.79455	1253.01	448.377	-359.392	19	376497
SLC15A4	SLC15A4	-2.79276	1336.51	478.561	-359.392	12	121260
SCYL1	SCYL1	-2.79206	1857.01	665.102	-359.392	11	57410
RHOQ	RHOQ	-2.79087	1554.04	556.831	-179.863	2	23433
RPS4Y2	RPS4Y2	-2.7906	336.964	120.75	-359.392	Y	140032
CTDSPL	CTDSPL	-2.78984	1533.38	549.63	-359.392	3	10217
TMSB15A	TMSB15A	-2.78787	499.039	179.004	-359.392	X	11013
CCDC58	CCDC58	-2.78425	687.609	246.963	-359.392	3	131076
DCT	DCT	-2.77216	3041.99	1097.34	-359.392	13	1638
FYCO1	FYCO1	-2.76623	707.411	255.731	-359.392	3	79443
STARD10	STARD10	-2.76463	522.234	188.899	-359.392	11	10809
HDHD1A	HDHD1A	-2.75592	308.981	112.115	-359.392	X	8226
LOC727837	LOC727837	-2.75472	298.686	108.427	-158.235	X	727837
PPFIBP2	PPFIBP2	-2.74782	470.644	171.279	-359.392	11	8495
ARMC9	ARMC9	-2.74424	386.258	140.752	-359.392	2	80210
PLOD1	PLOD1	-2.73215	8422.8	3082.85	-359.392	1	5351
CD81	CD81	-2.72353	16340	5999.56	-359.392	11	975
GAPDHL6	GAPDHL6	-2.72333	880.007	323.136	-54.1995	15	729403
FANCG	FANCG	-2.70849	1037.79	383.16	-359.392	9	2189
TMEM184B	TMEM184B	-2.70369	724.421	267.938	-359.392	22	25829
PDK3	PDK3	-2.69384	740.389	274.846	-359.392	X	5165
KIAA2013	KIAA2013	-2.68297	1661.14	619.143	-359.392	1	90231
GPR137B	GPR137B	-2.6802	2209.13	824.243	-359.392	1	7107
HEY1	HEY1	-2.68018	1702.95	635.388	-359.392	8	23462
TSPAN9	TSPAN9	-2.67636	1480.48	553.17	-359.392	12	10867
C14orf132	C14ORF132	-2.67469	332.635	124.364	-359.392	14	56967
FCER1G	FCER1G	-2.66455	337.88	126.806	-359.392	1	2207
KIF7	KIF7	-2.66306	321.935	120.889	-285.816	15	374654
ACOT7	ACOT7	-2.64613	2299.49	869	-204.835	1	11332
UPP1	UPP1	-2.64221	1649.54	624.303	-94.9548	7	7378
LOC652968	LOC652968	-2.63974	366.993	139.026	-359.392	22	652968
GALM	GALM	-2.63144	282.084	107.197	-359.392	2	130589
CHKA	CHKA	-2.62647	532.186	202.624	-148.333		1119
CFD	CFD	-2.62513	343.183	130.73	-359.392	19	1675
LMF2	LMF2	-2.62492	761.639	290.157	-359.392	22	91289
NRBP2	NRBP2	-2.61628	979.935	374.552	-359.392	8	340371
FBXO32	FBXO32	-2.6153	1199.51	458.649	-239.594	8	114907
CRY2	CRY2	-2.61345	446.807	170.964	-359.392	11	1408
RCN3	RCN3	-2.61176	312.231	119.548	-359.392	19	57333
MAP3K11	MAP3K11	-2.61069	737.791	282.603	-359.392	11	4296
MYO1D	MYO1D	-2.5968	399.82	153.966	-359.392	17	4642
TUBB3	TUBB3	-2.59597	4658.32	1794.44	-359.392	16	10381
ACAT2	ACAT2	-2.59332	1823.82	703.274	-182.621	6	39
AMPH	AMPH	-2.59295	289.274	111.562	-158.309	7	273
CBR3	CBR3	-2.58568	1210.56	468.18	-323.982	21	874
CDK2	CDK2	-2.58109	3394.01	1314.95	-359.392	12	1017
MIA	MIA	-2.57741	6130.07	2378.39	-359.392	19	8190
UCHL1	UCHL1	-2.5764	295.869	114.838	-359.392	4	7345
MICB	MICB	-2.5723	375.366	145.926	-359.392	6	4277
MAD2L2	MAD2L2	-2.57104	3428.99	1333.7	-359.392	1	10459
NDN	NDN	-2.5703	2369.73	921.964	-359.392	15	4692
C11orf75	C11ORF75	-2.56374	532.39	207.662	-333.618	11	56935
TSPAN10	TSPAN10	-2.56234	790.074	308.341	-359.392	17	83882
LHPP	LHPP	-2.55992	352.434	137.674	-359.392	10	64077
TMEM140	TMEM140	-2.55852	451.808	176.589	-359.392	7	55281
CDK5R1	CDK5R1	-2.55772	575.673	225.073	-260.967	17	8851
EHD1	EHD1	-2.55593	1593.81	623.573	-359.392	11	10938
BACE2	BACE2	-2.55443	2689.09	1052.72	-359.392	21	25825
PLP2	PLP2	-2.54765	854.617	335.454	-359.392	X	5355
KDELR3	KDELR3	-2.54685	825.997	324.32	-313.322	22	11015
KLF2	KLF2	-2.54603	704.512	276.71	-359.392	19	10365
DAB2	DAB2	-2.54116	1203.37	473.55	-256.27	5	1601
WDFY1	WDFY1	-2.53689	2016.97	795.059	-359.392	2	57590
XKR8	XKR8	-2.53364	281.945	111.28	-184.951	1	55113
OSBPL5	OSBPL5	-2.533	511.811	202.057	-324.984	11	114879
FAM65B	FAM65B	-2.53203	302.375	119.42	-359.392	6	9750
RAI1	RAI1	-2.53137	913.596	360.91	-350.063	17	10743
PTPRF	PTPRF	-2.53061	1028.15	406.285	-258.084	1	5792
ADAMTS9	ADAMTS9	-2.52357	272.046	107.802	-359.392	3	56999
GMPPA	GMPPA	-2.50905	747.136	297.776	-247.278	2	29926
SAT1	SAT1	-2.50896	9713.33	3871.46	-359.392	X	6303
RAC2	RAC2	-2.50441	295.128	117.843	-359.392	22	5880
LAMP2	LAMP2	-2.50434	2271.6	907.063	-350.493	X	3920
GSTP1	GSTP1	-2.50309	14586.3	5827.32	-359.392	11	2950
FAM89B	FAM89B	-2.50092	1010.36	403.994	-359.392	11	23625
FDPS	FDPS	-2.49908	885.893	354.488	-359.392	1	2224
MCM5	MCM5	-2.49729	1083.05	433.691	-359.392	22	4174
TESK1	TESK1	-2.49259	539.537	216.457	-214.778	9	7016
HMGCL	HMGCL	-2.49068	509.845	204.701	-359.392	1	3155
NEU1	NEU1	-2.48335	1314.34	529.259	-359.392	6	4758
PNKD	PNKD	-2.48318	513.706	206.875	-179.195	2	25953
RHOD	RHOD	-2.47888	274.152	110.595	-359.392	11	29984
GPI	GPI	-2.47645	5856.12	2364.72	-359.392	19	2821
HEBP2	HEBP2	-2.47608	889.984	359.433	-359.392	6	23593
CEBPB	CEBPB	-2.46599	9768.73	3961.38	-359.392	20	1051
C21orf121	C21ORF121	-2.46173	269.12	109.322	-359.392	21	150142
PDXP	PDXP	-2.46131	3190.06	1296.08	-359.392	22	57026
BNIP3L	BNIP3L	-2.46052	591.646	240.456	-192.13	8	665
TGFBR3	TGFBR3	-2.45689	571.432	232.583	-359.392	1	7049
C21orf63	C21ORF63	-2.45427	410.516	167.266	-359.392	21	59271
LOC440459	LOC440459	-2.45181	290.941	118.664	-225.311		440459
CNFN	CNFN	-2.451	338.46	138.09	-359.392	19	84518
DGCR6L	DGCR6L	-2.45066	1021.05	416.642	-359.392	22	85359
PAAF1	PAAF1	-2.44532	1398.61	571.953	-359.392	11	80227
PPME1	PPME1	-2.44318	1129.17	462.172	-359.392	11	51400
ZNF512	ZNF512	-2.44303	508.252	208.042	-359.392	2	84450
MYOF	MYOF	-2.44108	454.834	186.325	-359.392	10	26509
DRAP1	DRAP1	-2.43962	3892.58	1595.57	-359.392	11	10589
LPCAT1	LPCAT1	-2.4395	918.266	376.415	-359.392	5	79888
ITPKB	ITPKB	-2.43904	585.479	240.045	-359.392	1	3707
CST7	CST7	-2.43512	309.176	126.965	-272.784	20	8530
NCK2	NCK2	-2.43414	943.144	387.465	-227.871	2	8440
C15orf38	C15ORF38	-2.431	569.557	234.289	-359.392	15	348110
MAP4K2	MAP4K2	-2.43094	1960.86	806.625	-359.392	11	5871
SAMM50	SAMM50	-2.43057	3361.95	1383.19	-359.392	22	25813
CDKN2B	CDKN2B	-2.42891	281.089	115.727	-236.877	9	1030
LOC100132622	LOC100132622	-2.42602	255.639	105.374	-359.392		100132622
HPS3	HPS3	-2.42462	325.959	134.437	-359.392	3	84343
CPEB1	CPEB1	-2.42454	347.401	143.286	-249.224	15	64506
PECR	PECR	-2.41742	749.69	310.119	-359.392	2	55825
NAPRT1	NAPRT1	-2.41169	618.218	256.342	-359.392	8	93100
TSHZ3	TSHZ3	-2.4111	359.826	149.237	-359.392	19	57616
TNFAIP3	TNFAIP3	-2.41004	381.449	158.275	-359.392	6	7128
PBX4	PBX4	-2.40597	341.884	142.098	-359.392	19	80714
FAM102B	FAM102B	-2.40568	380.751	158.272	-359.392	1	284611
STX7	STX7	-2.39867	454.332	189.41	-182.187	6	8417
ROPN1	ROPN1	-2.39385	1671.97	698.447	-359.392	3	54763
ILK	ILK	-2.39127	1696.89	709.62	-239.594	11	3611
DENND5A	DENND5A	-2.39126	1257.51	525.875	-301.58	11	23258
RPL14	RPL14	-2.39042	1493.8	624.911	-194.642	3	9045
MVD	MVD	-2.39014	477.625	199.832	-359.392	16	4597
PTTG1IP	PTTG1IP	-2.38627	6199.57	2598.01	-359.392	21	754
DAPK1	DAPK1	-2.38622	291.286	122.07	-359.392	9	1612
TOM1	TOM1	-2.38607	618.408	259.174	-181.654	22	10043
TUSC1	TUSC1	-2.3835	252.024	105.737	-359.392	9	286319
C1orf85	C1ORF85	-2.38315	2252.2	945.051	-359.392	1	112770
BHLHB2	BHLHB2	-2.38311	4737.35	1987.88	-359.392	3	8553
SH3GLB1	SH3GLB1	-2.37622	1661.14	699.068	-359.392	1	51100
HSD17B8	HSD17B8	-2.37571	381.265	160.485	-359.392	6	7923
RDH5	RDH5	-2.37387	338.68	142.67	-359.392	12	5959
SSSCA1	SSSCA1	-2.37349	437.77	184.441	-359.392	11	10534
FN1	FN1	-2.37295	257.795	108.639	-240.877	2	2335
MAGED1	MAGED1	-2.37204	1532.85	646.214	-179.403	X	9500
PRAME	PRAME	-2.37093	1907.06	804.353	-303.494	22	23532
MRPL17	MRPL17	-2.3709	3860.67	1628.35	-359.392	11	63875
LOC728138	LOC728138	-2.36827	806.896	340.711	-315.217	16	728138
MAOA	MAOA	-2.36645	274.312	115.917	-359.392	X	4128
ACTR1B	ACTR1B	-2.3664	1401.94	592.437	-359.392	2	10120
TMEM185B	TMEM185B	-2.36618	572.935	242.135	-214.102	2	79134
STK32A	STK32A	-2.35831	541.947	229.803	-359.392	5	202374
GBA	GBA	-2.35665	1430.5	607.005	-359.392	1	2629
C11orf68	C11ORF68	-2.35582	639.82	271.591	-359.392	11	83638
DGCR6	DGCR6	-2.34642	1107.95	472.186	-254.642	22	8214
CADM1	CADM1	-2.34571	649.991	277.098	-359.392	11	23705
GK	GK	-2.339	294.583	125.944	-270.548	X	2710
PLSCR1	PLSCR1	-2.33605	476.119	203.814	-359.392	3	5359
CRYL1	CRYL1	-2.33596	538.217	230.405	-359.392	13	51084
PACSIN2	PACSIN2	-2.33554	2119.64	907.558	-314.291	22	11252
HIST1H2BD	HIST1H2BD	-2.33309	430.53	184.532	-239.595	6	3017
LOC730302	LOC730302	-2.33273	241.793	103.652	-359.392		730302
POLA2	POLA2	-2.32034	727.868	313.691	-231.131	11	23649
FAM46A	FAM46A	-2.31847	1163.55	501.861	-359.392	6	55603
	HS.497591	-2.31109	564.832	244.401	-359.392	14
LASP1	LASP1	-2.3102	2608.51	1129.13	-359.392	17	3927
KU-MEL-3	KU-MEL-3	-2.3101	272.948	118.154	-359.392	6	497048
FAM162A	FAM162A	-2.3042	333.055	144.542	-172.234	3	26355
TFPI2	TFPI2	-2.30348	251.608	109.229	-153.793	7	7980
LEPREL1	LEPREL1	-2.3012	511.022	222.068	-359.392	3	55214
C20orf46	C20ORF46	-2.3001	250.138	108.751	-359.392	20	55321
CSNK1E	CSNK1E	-2.29917	1442.02	627.189	-239.595	22	1454
RGS12	RGS12	-2.29895	285.699	124.274	-60.9661	4	6002
ZSWIM7	ZSWIM7	-2.29618	404.339	176.092	-359.392	17	125150
IER3	IER3	-2.29492	12640	5507.81	-359.392	6	8870
LOC440731	LOC440731	-2.29157	814.022	355.224	-359.392	1	440731
NADSYN1	NADSYN1	-2.29046	642.655	280.579	-359.392	11	55191
AHCYL1	AHCYL1	-2.2898	2619.99	1144.2	-359.392	1	10768
LOC731486	LOC731486	-2.28901	426.882	186.492	-359.392		731486
LOC440991	LOC440991	-2.28819	1624.24	709.839	-71.2275	3	440991
BEX2	BEX2	-2.28759	457.383	199.941	-340.381	X	84707
TSEN34	TSEN34	-2.28576	2995.89	1310.68	-359.392	19	79042
FAM118A	FAM118A	-2.28513	299.698	131.152	-359.392	22	55007
TBC1D16	TBC1D16	-2.27653	3640.8	1599.27	-359.392	17	125058
FAM83H	FAM83H	-2.27541	281.36	123.652	-359.392	8	286077
UNC93B1	UNC93B1	-2.27539	404.482	177.764	-237.657	11	81622
LOC641518	LOC641518	-2.27297	266.974	117.456	-180.103		641518
BCAS3	BCAS3	-2.27204	482.956	212.565	-359.392	17	54828
LZTR1	LZTR1	-2.27164	1558.75	686.178	-359.392	22	8216
STK25	STK25	-2.27133	1440.04	634.006	-359.392	2	10494
FER1L3	FER1L3	-2.26994	438.73	193.278	-359.392	10	26509
FAH	FAH	-2.2678	1178.91	519.847	-359.392	15	2184
CYBASC3	CYBASC3	-2.26164	1045.56	462.3	-359.392	11	220002
BIN1	BIN1	-2.261	307.996	136.221	-228.777	2	274
LSS	LSS	-2.25989	439.435	194.449	-122.535	21	4047
LOC100132510	LOC100132510	-2.25973	334.368	147.968	-248.473		100132510
RNASE4	RNASE4	-2.25966	293.428	129.855	-282.144	14	6038
KLHL22	KLHL22	-2.25914	571.744	253.081	-359.392	22	84861
IDH1	IDH1	-2.25885	1758.7	778.583	-325.993	2	3417
HEBP1	HEBP1	-2.25622	1706.49	756.348	-353.44	12	50865
ZNF689	ZNF689	-2.25601	1225.04	543.013	-359.392	16	115509
PRKCDBP	PRKCDBP	-2.24493	2509.81	1117.99	-359.392	11	112464
AGTRAP	AGTRAP	-2.24351	509.378	227.045	-359.392	1	57085
STX5	STX5	-2.24226	861.821	384.353	-302.438	11	6811
DDX41	DDX41	-2.2384	883.759	394.817	-359.392	5	51428
C1orf51	C1ORF51	-2.23589	253.905	113.559	-359.392	1	148523
CHKB	CHKB	-2.23466	375.132	167.869	-212.157		1120
	HS.296031	-2.23237	773.191	346.355	-359.392	X
C17orf101	C17ORF101	-2.23138	460.371	206.316	-256.311	17	79701
LOC645904	LOC645904	-2.22715	285.447	128.167	-180.174	22	645904
MATN2	MATN2	-2.22653	246.441	110.684	-193.13	8	4147
PSEN2	PSEN2	-2.22542	678.362	304.824	-232.813	1	5664
LOC143666	LOC143666	-2.22113	442.614	199.274	-220.948	11	143666
WDR54	WDR54	-2.21846	3624.17	1633.64	-359.392	2	84058
KRT27	KRT27	-2.21577	281.702	127.135	-359.392	17	342574
ASMTL	ASMTL	-2.21564	336.672	151.953	-263.79		8623
SLC2A1	SLC2A1	-2.21502	2323.94	1049.17	-359.392	1	6513
BAMBI	BAMBI	-2.21499	9550.52	4311.77	-359.392	10	25805
EIF1AY	EIF1AY	-2.21436	255.205	115.25	-188.972	Y	9086
WBP5	WBP5	-2.21435	918.091	414.611	-359.392	X	51186
LOC648390	LOC648390	-2.21313	6317.33	2854.48	-359.392	2	648390
LOC255783	LOC255783	-2.21038	853.937	386.331	-268.265	19	255783
TLN1	TLN1	-2.20875	501.959	227.259	-359.392	9	7094
SLC44A3	SLC44A3	-2.20824	263.588	119.366	-359.392	1	126969
NICN1	NICN1	-2.20654	880.9	399.222	-359.392	3	84276
SGK1	SGK1	-2.2057	5747.49	2605.75	-359.392	6	6446
LOC100132535	LOC100132535	-2.201	643.971	292.582	-157.48		100132535
HINT2	HINT2	-2.20035	1718.69	781.096	-258.514	9	84681
FKBP1B	FKBP1B	-2.1956	277.598	126.434	-103.602	2	2281
PSCA	PSCA	-2.19298	248.457	113.296	-284.189	8	8000
TNIP1	TNIP1	-2.19184	750.561	342.434	-359.392	5	10318
FTHL3	FTHL3	-2.1912	1519.71	693.551	-355.153	2	2498
C9orf127	C9ORF127	-2.18994	521.579	238.171	-359.392	9	51754
C9orf95	C9ORF95	-2.18955	282.686	129.107	-359.392	9	54981
LOC100133923	LOC100133923	-2.18953	356.681	162.903	-359.392		100133923
ACACB	ACACB	-2.18931	301.213	137.584	-359.392	12	32
HTRA1	HTRA1	-2.18712	2057.28	940.637	-359.392	10	5654
TRIOBP	TRIOBP	-2.18667	764.518	349.626	-156.727	22	11078
APH1B	APH1B	-2.1863	328.039	150.043	-359.392	15	83464
NAMPT	NAMPT	-2.18423	733.21	335.683	-359.392	7	10135
ENDOD1	ENDOD1	-2.18116	572.413	262.435	-359.392	11	23052
SEMA4F	SEMA4F	-2.18103	682.345	312.854	-359.392	2	10505
C6orf117	C6ORF117	-2.17885	469.155	215.322	-359.392	6	112609
YWHAH	YWHAH	-2.17786	5551.15	2548.9	-359.392	22	7533
LOC644774	LOC644774	-2.17237	8545.65	3933.8	-359.392	X	644774
ARHGEF2	ARHGEF2	-2.1707	6306.21	2905.15	-359.392	1	9181
A2M	A2M	-2.17057	507.491	233.805	-153.502	12	2
CSF2RA	CSF2RA	-2.16855	916.669	422.711	-228.195	XY	1438
LOC284988	LOC284988	-2.16635	582.339	268.811	-272.253	2	284988
RABAC1	RABAC1	-2.16634	1190.44	549.516	-359.392	19	10567
IFNGR2	IFNGR2	-2.16616	7411.46	3421.47	-359.392	21	3460
MIR1974	MIR1974	-2.16549	520.715	240.46	-239.632		100302207
ERO1L	ERO1L	-2.16413	652.685	301.593	-359.392	14	30001
LOC654053	LOC654053	-2.16379	332.216	153.534	-90.9868		654053
TPRG1L	TPRG1L	-2.15874	1792.59	830.388	-359.392	1	127262
LPIN1	LPIN1	-2.15666	2784.61	1291.17	-359.392	2	23175
KIAA1539	KIAA1539	-2.15312	449.554	208.792	-359.392	9	80256
CLSTN1	CLSTN1	-2.15278	1250.96	581.091	-186.646	1	22883
DCBLD2	DCBLD2	-2.15278	1840.79	855.074	-359.392	3	131566
PGM5	PGM5	-2.15276	231.235	107.413	-203.924		5239
ANXA2P1	ANXA2P1	-2.15244	615.158	285.795	-75.0103	4	303
ST8SIA1	ST8SIA1	-2.15193	429.434	199.558	-192.905	12	6489
TMEM163	TMEM163	-2.15176	237.803	110.515	-309.364	2	81615
ACTN1	ACTN1	-2.15163	2408.86	1119.55	-359.392	14	87
COQ2	COQ2	-2.1501	827.768	384.99	-359.392	4	27235
SCO2	SCO2	-2.14565	1119.89	521.934	-359.392	22	9997
TSR2	TSR2	-2.14494	1522.3	709.715	-359.392	X	90121
GSTM1	GSTM1	-2.14093	846.629	395.449	-107.054	1	2944
SIPA1	SIPA1	-2.13894	421.957	197.274	-207.932	11	6494
STX3	STX3	-2.1368	1349.35	631.483	-359.392	11	6809
FMN2	FMN2	-2.1356	1441.62	675.04	-359.392	1	56776
ROPN1B	ROPN1B	-2.13422	559.99	262.387	-128.688		152015
SYTL2	SYTL2	-2.13117	327.17	153.517	-129.557	11	54843
ATP6V1B2	ATP6V1B2	-2.13005	3882.08	1822.53	-359.392	8	526
HTRA2	HTRA2	-2.12966	635.077	298.206	-359.392	2	27429
SUV420H1	SUV420H1	-2.12901	366.971	172.367	-188.053	11	51111
MT1X	MT1X	-2.12847	1804.31	847.702	-359.392	16	4501
P2RX4	P2RX4	-2.12826	360.575	169.422	-359.392	12	5025
MOV10	MOV10	-2.12791	462.841	217.509	-359.392	1	4343
ZNF280B	ZNF280B	-2.12381	225.828	106.332	-340.816	22	140883
CYBA	CYBA	-2.12218	3189.29	1502.84	-359.392	16	1535
LYL1	LYL1	-2.12188	258.551	121.85	-359.392	19	4066
DPP7	DPP7	-2.12027	1160.75	547.452	-289.339	9	29952
ZNF114	ZNF114	-2.11946	247.597	116.821	-188.004	19	163071
LEF1	LEF1	-2.1193	2833.67	1337.08	-273.09	4	51176
HS1BP3	HS1BP3	-2.11692	676.64	319.634	-359.392	2	64342
LOC401317	LOC401317	-2.11328	240.792	113.942	-359.392	7	401317
OAS1	OAS1	-2.11248	280.167	132.624	-209.654	12	4938
	HS.276860	-2.10533	739.084	351.054	-352.867	18
DUSP4	DUSP4	-2.10342	617.818	293.722	-179.696	8	1846
RAP1GAP	RAP1GAP	-2.10294	597.249	284.007	-359.392	1	5909
PRCP	PRCP	-2.10001	2083.42	992.103	-359.392	11	5547
NRN1	NRN1	-2.09916	265.688	126.568	-271.664	6	51299
LHX8	LHX8	-2.09887	247.298	117.824	-359.392	1	431707
SOX10	SOX10	-2.09724	3876.03	1848.16	-359.392	22	6663
SGSM2	SGSM2	-2.09572	2397.09	1143.8	-359.392	17	9905
OAS2	OAS2	-2.09503	226.752	108.233	-148.202	12	4939
SNX8	SNX8	-2.09382	1004.3	479.651	-256.358	7	29886
ARRDC4	ARRDC4	-2.0905	236.269	113.021	-223.001	15	91947
BTD	BTD	-2.08955	293.785	140.597	-182.844	3	686
RTN4R	RTN4R	-2.08678	281.844	135.061	-359.392	22	65078
KLHDC8B	KLHDC8B	-2.08654	367.581	176.167	-359.392	3	200942
MMP8	MMP8	-2.08619	215.349	103.226	-209.067	11	4317
CTSZ	CTSZ	-2.08433	574.85	275.796	-355.53	20	1522
NUDT14	NUDT14	-2.08412	854.956	410.224	-359.392	14	256281
SNORD89	SNORD89	-2.08362	324.774	155.87	-359.392	2	692205
PEPD	PEPD	-2.08226	2988.92	1435.42	-359.392	19	5184
PQLC1	PQLC1	-2.08153	1635.66	785.797	-359.392	18	80148
BTG3	BTG3	-2.08087	878.482	422.17	-211.239	21	10950
LOC728557	LOC728557	-2.07987	233.071	112.06	-343.873		728557
IL10RB	IL10RB	-2.07927	744.811	358.207	-353.362	21	3588
C3orf58	C3ORF58	-2.07619	318.59	153.449	-359.392	3	205428
PI4KAP2	PI4KAP2	-2.0744	691.716	333.453	-359.392		375133
FBXO2	FBXO2	-2.073	330.714	159.534	-179.696	1	26232
PAFAH1B3	PAFAH1B3	-2.07131	1712.44	826.744	-359.392	19	5050
TFAP2A	TFAP2A	-2.06725	565.576	273.589	-187.523	6	7020
SQRDL	SQRDL	-2.06376	246.959	119.665	-267.785	15	58472
LOC100132060	LOC100132060	-2.06275	318.135	154.228	-359.392	2	100132060
GMIP	GMIP	-2.06176	254.866	123.616	-358.219	19	51291
RAB11FIP5	RAB11FIP5	-2.06052	480.754	233.316	-359.392	2	26056
CXCL16	CXCL16	-2.05856	280.565	136.292	-179.847	17	58191
ATP6V0D2	ATP6V0D2	-2.05613	246.071	119.677	-253.57	8	245972
C15orf39	C15ORF39	-2.05512	585.319	284.81	-359.392	15	56905
LOC644762	LOC644762	-2.05473	1205.84	586.859	-144.424		644762
MRPL49	MRPL49	-2.05469	613.259	298.468	-359.392	11	740
MCAM	MCAM	-2.05415	395.133	192.358	-133.166	11	4162
NAGK	NAGK	-2.05168	1019.56	496.938	-359.392	2	55577
STGC3	STGC3	-2.05143	292.566	142.616	-198.071		474171
GAB2	GAB2	-2.05142	691.943	337.299	-144.513	11	9846
TBC1D22A	TBC1D22A	-2.05001	384.772	187.693	-234.47	22	25771
TUBB6	TUBB6	-2.04993	715.578	349.074	-351.995		84617
PRRT3	PRRT3	-2.04573	355.141	173.601	-169.123	3	285368
MAGED2	MAGED2	-2.04355	492.679	241.09	-179.72	X	10916
FAM129B	FAM129B	-2.04082	2198.45	1077.24	-239.594	9	64855
NAP1L5	NAP1L5	-2.0391	238.199	116.816	-359.392	4	266812
DRG1	DRG1	-2.03856	2497.32	1225.04	-359.392	22	4733
CRKL	CRKL	-2.03828	1629.5	799.446	-359.392	22	1399
DOCK10	DOCK10	-2.03827	518.824	254.542	-359.392	2	55619
IGFBP3	IGFBP3	-2.03547	2377.97	1168.26	-353.141	7	3486
STX8	STX8	-2.03517	995.188	488.995	-359.392	17	9482
TMEM97	TMEM97	-2.03449	2425.37	1192.13	-167.129	17	27346
RYBP	RYBP	-2.03208	962.287	473.548	-359.392	3	23429
TIMP1	TIMP1	-2.03189	14992.9	7378.8	-359.392	X	7076
POLG	POLG	-2.03127	588.57	289.754	-359.392	15	5428
ANKRD39	ANKRD39	-2.02972	683.435	336.714	-331.492	2	51239
ORAOV1	ORAOV1	-2.02879	453.423	223.494	-311.642	11	220064
TIMP2	TIMP2	-2.02534	2096.39	1035.08	-359.392		7077
SLC20A1	SLC20A1	-2.02519	9325.91	4604.97	-359.392	2	6574
NR2F2	NR2F2	-2.02337	471.222	232.889	-189.097	15	7026
C22orf28	C22ORF28	-2.02294	1579.2	780.646	-359.392	22	51493
PAK1	PAK1	-2.02199	385.066	190.439	-359.392	11	5058
PDIA5	PDIA5	-2.02171	670.171	331.487	-359.392	3	10954
C3orf21	C3ORF21	-2.0214	997.791	493.615	-359.392	3	152002
BCL2L1	BCL2L1	-2.02139	803.636	397.565	-227.276	20	598
DHRS13	DHRS13	-2.01968	397.6	196.863	-359.392	17	147015
BNC2	BNC2	-2.01807	366.981	181.848	-359.392	9	54796
LIMK2	LIMK2	-2.01114	267.519	133.019	-252.512	22	3985
HIC2	HIC2	-2.00931	423.881	210.958	-359.392	22	23119
TMEM54	TMEM54	-2.00855	751.288	374.045	-359.392	1	113452
HAS2AS	HAS2AS	-2.00813	260.469	129.708	-285.293	8	594842
MAP3K6	MAP3K6	-2.00664	496.954	247.655	-359.392	1	9064
BTN3A2	BTN3A2	-2.00624	482.608	240.554	-359.392	6	11118
RBX1	RBX1	-2.00542	3549.15	1769.78	-359.392	22	9978
PTRF	PTRF	-2.00439	4582.46	2286.21	-359.392	17	284119
CERCAM	CERCAM	-2.0036	417.263	208.256	-359.392	9	51148
ABHD8	ABHD8	-2.00351	341.873	170.637	-235	19	79575
BRI3	BRI3	-2.0016	4342.94	2169.74	-273.255	7	25798
GGA2	GGA2	-2.00091	395.921	197.871	-359.392	16	23062
APOBEC3F	APOBEC3F	-1.99681	309.241	154.868	-209.803	22	200316
MITD1	MITD1	-1.99674	652.226	326.646	-359.392	2	129531
HAPLN3	HAPLN3	-1.99584	315.8	158.229	-306.105	15	145864
HIST1H4K	HIST1H4K	-1.99583	358.562	179.655	-160.388	6	8362
RRBP1	RRBP1	-1.99575	943.336	472.673	-214.209	20	6238
HES1	HES1	-1.9948	513.715	257.527	-359.392	3	3280
SGSM3	SGSM3	-1.99443	319.556	160.224	-238.58	22	27352
KIAA0495	KIAA0495	-1.99331	285.596	143.277	-359.392	1	57212
MGST3	MGST3	-1.99192	7388.61	3709.3	-359.392	1	4259
PNMA2	PNMA2	-1.98994	269.022	135.191	-359.392	8	10687
GFPT1	GFPT1	-1.98955	588.024	295.556	-282.906	2	2673
SHB	SHB	-1.9871	319.77	160.923	-359.392	9	6461
PARL	PARL	-1.98564	1806.22	909.641	-347.342	3	55486
PTGES	PTGES	-1.98413	223.035	112.409	-212.527	9	9536
TMEM134	TMEM134	-1.98381	702.202	353.967	-348.494	11	80194
HSPB8	HSPB8	-1.98304	265.058	133.662	-359.392	12	26353
SH3BP1	SH3BP1	-1.98097	238.299	120.294	-359.392	22	23616
CLCN7	CLCN7	-1.98069	3379.18	1706.07	-359.392	16	1186
COMMD9	COMMD9	-1.97812	937.759	474.067	-359.392		29099
LOC729009	LOC729009	-1.9769	2537.22	1283.43	-75.6407	2	729009
AKR7A3	AKR7A3	-1.97481	784.074	397.038	-124.097	1	22977
C1orf93	C1ORF93	-1.97432	437.313	221.501	-359.392	1	127281
C19orf66	C19ORF66	-1.97429	397.005	201.087	-289.158	19	55337
SGK	SGK	-1.97398	7265.84	3680.82	-359.392	6	6446
TRAPPC6A	TRAPPC6A	-1.97389	533.086	270.068	-359.392	19	79090
TSC22D3	TSC22D3	-1.97303	231.069	117.113	-146.922	X	1831
SLC25A1	SLC25A1	-1.97162	1269.53	643.902	-359.392	22	6576
RHOG	RHOG	-1.97101	1431.55	726.301	-359.392	11	391
CCNI	CCNI	-1.96982	6422.55	3260.47	-359.392	4	10983
PDE6D	PDE6D	-1.96957	767.061	389.455	-359.392	2	5147
NT5DC3	NT5DC3	-1.96775	1103.09	560.584	-181.545	12	51559
ARHGEF5	ARHGEF5	-1.96606	207.694	105.64	-202.3	7	7984
CARHSP1	CARHSP1	-1.96573	2805.87	1427.39	-359.392	16	23589
JUN	JUN	-1.96414	944.225	480.731	-359.392	1	3725
IDS	IDS	-1.96337	516.085	262.857	-249.163	X	3423
C9orf86	C9ORF86	-1.96247	399.484	203.561	-102.773	9	55684
LARGE	LARGE	-1.96234	424.613	216.381	-234.763	22	9215
ACSS2	ACSS2	-1.96187	1831.7	933.65	-204.575	20	55902
FTHL2	FTHL2	-1.95826	1915.17	977.995	-122.95	1	2497
LOC647588	LOC647588	-1.95694	235.619	120.402	-143.859		647588
LOC729580	LOC729580	-1.95599	599.083	306.281	-176.915	20	729580
LOC654201	LOC654201	-1.95541	204.075	104.365	-121.61		654201
LIF	LIF	-1.95191	456.178	233.709	-351.697	22	3976
ULK4	ULK4	-1.95168	253.265	129.768	-305.676	3	54986
C11orf67	C11ORF67	-1.95113	861.231	441.4	-359.392	11	28971
FLNB	FLNB	-1.94965	720.89	369.755	-359.392	3	2317
UBE2L6	UBE2L6	-1.94857	1254.12	643.613	-240.66	11	9246
EFHD2	EFHD2	-1.94801	2564.47	1316.46	-359.392	1	79180
FXYD3	FXYD3	-1.94777	286.143	146.908	-173.485	19	5349
POLR2J2	POLR2J2	-1.94712	690.012	354.376	-359.392	7	246721
RNF144A	RNF144A	-1.9456	1511.29	776.773	-359.392	2	9781
TAF15	TAF15	-1.94501	459.354	236.171	-225.377	17	8148
RRAS2	RRAS2	-1.94492	510.32	262.385	-359.392	11	22800
TCEAL3	TCEAL3	-1.94491	1095.82	563.429	-359.392	X	85012
ANXA2	ANXA2	-1.94287	3571.53	1838.28	-221.462	15	302
LOC440585	LOC440585	-1.94258	210.374	108.296	-323.273		440585
LOC100132377	LOC100132377	-1.94139	245.037	126.218	-261.636	X	100132377
HLA-G	HLA-G	-1.94078	340.643	175.519	-359.392	6	3135
NDUFS8	NDUFS8	-1.94019	8482.55	4372.01	-359.392	11	4728
PKM2	PKM2	-1.93704	3267.34	1686.77	-257.671	15	5315
TCIRG1	TCIRG1	-1.9369	300.124	154.951	-137.963	11	10312
NUDT22	NUDT22	-1.93518	701.498	362.497	-359.392	11	84304
CYB5R3	CYB5R3	-1.93297	4133.62	2138.48	-248.144	22	1727
ZFAND2B	ZFAND2B	-1.93121	565.776	292.964	-135.137	2	130617
TTC19	TTC19	-1.93102	1036.27	536.641	-359.392	17	54902
CCL28	CCL28	-1.93071	230.965	119.627	-219.789	5	56477
PRICKLE2	PRICKLE2	-1.93064	297.937	154.321	-359.392	3	166336
TRIM44	TRIM44	-1.92943	1242.53	643.987	-359.392	11	54765
GNAI2	GNAI2	-1.9292	2035.66	1055.19	-359.392	3	2771
F8A1	F8A1	-1.92811	401.928	208.457	-359.392	X	8263
CYTH3	CYTH3	-1.92589	512.989	266.365	-182.095	7	9265
PSG9	PSG9	-1.92497	200.631	104.226	-307.217	19	5678
FTHL11	FTHL11	-1.92475	2388.14	1240.75	-195.506	8	2503
CCDC115	CCDC115	-1.9238	688.128	357.692	-359.392	2	84317
	HS.25318	-1.92363	252.205	131.109	-315.243	18
PATL1	PATL1	-1.92291	1006.01	523.171	-359.392	11	219988
PGK1	PGK1	-1.92052	7695.52	4007	-359.392	X	5230
PDLIM3	PDLIM3	-1.91769	310.133	161.722	-244.77	4	27295
C5orf32	C5ORF32	-1.91737	1338.07	697.866	-359.392	5	84418
LOC730098	LOC730098	-1.91645	272.26	142.065	-179.696		730098
CABIN1	CABIN1	-1.91625	332.011	173.261	-241.097	22	23523
IQGAP1	IQGAP1	-1.91405	752.239	393.01	-359.392	15	8826
DNPEP	DNPEP	-1.91271	538.399	281.485	-126.972	2	23549
YEATS2	YEATS2	-1.91198	848.232	443.642	-359.392	3	55689
ENTPD1	ENTPD1	-1.91186	244.51	127.891	-359.392	10	953
TMBIM1	TMBIM1	-1.91143	825.586	431.921	-103.395	2	64114
RCAN1	RCAN1	-1.91143	876.497	458.557	-239.594	21	1827
PFKP	PFKP	-1.90991	3931.2	2058.31	-359.392	10	5214
FBXL11	FBXL11	-1.90827	533.712	279.684	-209.586	11	22992
STK10	STK10	-1.90789	556.251	291.554	-293.099	5	6793
CABLES1	CABLES1	-1.9074	1073.11	562.602	-359.392	18	91768
SALL2	SALL2	-1.90601	244.706	128.387	-326.274	14	6297
SLC17A9	SLC17A9	-1.90536	251.796	132.151	-359.392	20	63910
RIC8A	RIC8A	-1.90404	1074.22	564.177	-359.392	11	60626
IRF4	IRF4	-1.90384	252.68	132.721	-158.992	6	3662
ALKBH5	ALKBH5	-1.90344	4822.03	2533.32	-352.501	17	54890
RNF144	RNF144	-1.90281	2236.45	1175.34	-359.392	2	9781
RPS6KA4	RPS6KA4	-1.90234	586.195	308.144	-182.916	11	8986
CCDC85B	CCDC85B	-1.90169	537.317	282.548	-52.9869	11	11007
EPHA4	EPHA4	-1.90091	248.395	130.672	-359.392	2	2043
CAPZB	CAPZB	-1.90045	1572.5	827.436	-314.146	1	832
LOC100130154	LOC100130154	-1.89992	418.276	220.155	-80.0934	2	100130154
SERPINB6	SERPINB6	-1.8979	2411.63	1270.68	-249.296	6	5269
LRRC16	LRRC16	-1.8974	301.756	159.037	-229.47	6	55604
VEGFB	VEGFB	-1.89714	1587.01	836.528	-169.367		7423
C20orf100	C20ORF100	-1.89561	1107.68	584.341	-359.392	20	84969
CA8	CA8	-1.89385	364.91	192.681	-278.619	8	767
QPCTL	QPCTL	-1.89279	276.4	146.028	-141.8	19	54814
HNRNPA3P1	HNRNPA3P1	-1.89273	300.199	158.606	-330.273	10	10151
MPP1	MPP1	-1.8926	424.745	224.424	-359.392	X	4354
FTHL12	FTHL12	-1.89158	7209.32	3811.27	-226.911	9	2504
MBOAT7	MBOAT7	-1.89146	609.826	322.411	-297.005	19	79143
SERPINB8	SERPINB8	-1.89131	404.156	213.691	-262.829	18	5271
HIST2H2AC	HIST2H2AC	-1.89058	435.893	230.561	-145.139	1	8338
AIP	AIP	-1.88948	1491.21	789.217	-190.984	11	9049
C11orf24	C11ORF24	-1.88879	544.988	288.538	-165.911	11	53838
FTHL8	FTHL8	-1.88851	2542.36	1346.23	-57.7716	X	2501
RASSF1	RASSF1	-1.88845	346.456	183.46	-231.067	3	11186
ETV5	ETV5	-1.88752	1947.33	1031.69	-359.392	3	2119
TPST2	TPST2	-1.88633	548.842	290.958	-229.575	22	8459
NIPSNAP1	NIPSNAP1	-1.88615	1509.9	800.519	-359.392	22	8508
FAM133A	FAM133A	-1.88462	264.247	140.212	-359.392	X	286499
FAM160A2	FAM160A2	-1.884	378.824	201.074	-186.973	11	84067
NME6	NME6	-1.88369	308.289	163.662	-147.824	3	10201
NFKBIZ	NFKBIZ	-1.88323	508.473	270.001	-99.6468	3	64332
RBM9	RBM9	-1.88299	522.739	277.61	-181.477	22	23543
HLA-A	HLA-A	-1.88283	10426.2	5537.5	-203.367	6	3105
PCYOX1	PCYOX1	-1.88236	479.221	254.586	-230.858	2	51449
HIATL1	HIATL1	-1.88189	520.67	276.674	-222.191	9	84641
MYO9B	MYO9B	-1.88075	545.619	290.106	-359.392	19	4650
BRI3P1	BRI3P1	-1.87976	907.2	482.616	-159.357		730010
CHCHD10	CHCHD10	-1.87955	5036.91	2679.85	-359.392	22	400916
ISG15	ISG15	-1.87934	585.764	311.686	-220.865	1	9636
PTP4A1	PTP4A1	-1.87891	281.982	150.077	-179.696	6	7803
FAM43A	FAM43A	-1.87827	408.109	217.279	-359.392	3	131583
TMEM141	TMEM141	-1.87768	1152.05	613.55	-196.839	9	85014
ACTR3	ACTR3	-1.87756	548.15	291.948	-359.392	2	10096
RPA1	RPA1	-1.87741	1238.07	659.455	-151.117	17	6117
STAT1	STAT1	-1.87715	1057.05	563.113	-335.581	2	6772
NQO2	NQO2	-1.87643	1269.09	676.332	-359.392		4835
RPL23AP7	RPL23AP7	-1.87589	452.232	241.076	-261.188	2	118433
LOC731777	LOC731777	-1.87576	1280.23	682.514	-293.859		731777
CYTSB	CYTSB	-1.87574	237.108	126.408	-118.905	17	92521
SH3TC1	SH3TC1	-1.87514	271.865	144.984	-335.559	4	54436
DNAJA4	DNAJA4	-1.87503	211.16	112.617	-322.853	15	55466
LOC158160	LOC158160	-1.87411	513.411	273.949	-314.483	10	158160
CACNB3	CACNB3	-1.87405	530.457	283.053	-342.67	12	784
LOC100133443	LOC100133443	-1.87256	206.097	110.062	-182.207		100133443
C22orf9	C22ORF9	-1.87132	260.38	139.142	-155.648	22	23313
GLA	GLA	-1.87031	1702.49	910.272	-359.392	X	2717
SLC25A6	SLC25A6	-1.8703	4198.31	2244.73	-359.392	XY	293
	HS.534680	-1.86729	302.452	161.973	-173.945
BRMS1	BRMS1	-1.86723	1372.14	734.856	-359.392	11	25855
TBC1D20	TBC1D20	-1.86708	440.248	235.795	-359.392	20	128637
TRABD	TRABD	-1.8635	1955.97	1049.62	-359.392	22	80305
TNFSF12	TNFSF12	-1.86265	200.962	107.89	-179.696	17	8742
DYSF	DYSF	-1.86235	208.823	112.129	-237.479	2	8291
TAF10	TAF10	-1.86177	2826.51	1518.18	-359.392	11	6881
ANKZF1	ANKZF1	-1.86054	325.298	174.841	-82.5469	2	55139
PIGY	PIGY	-1.8594	2572.11	1383.3	-359.392	4	84992
ASB9	ASB9	-1.85804	691.688	372.267	-287.745	X	140462
COMT	COMT	-1.85772	1543.29	830.747	-281.787	22	1312
G3BP2	G3BP2	-1.85749	744.653	400.892	-155.484	4	9908
ZNFX1	ZNFX1	-1.85402	782.849	422.243	-359.392	20	57169
COMMD1	COMMD1	-1.85398	1457.41	786.101	-359.392	2	150684
MARCKSL1	MARCKSL1	-1.85393	6939.11	3742.93	-167.099	1	65108
GBE1	GBE1	-1.85075	1047.89	566.201	-251.964	3	2632
FRAG1	FRAG1	-1.85049	940.741	508.375	-359.392	11	27315
HIST2H2AA3	HIST2H2AA3	-1.84978	432.07	233.579	-93.7281	1	8337
IDH2	IDH2	-1.84879	626.144	338.677	-354.973	15	3418
NAP1L4	NAP1L4	-1.84849	3237.14	1751.24	-359.392	11	4676
MXRA7	MXRA7	-1.84841	271.95	147.126	-142.185	17	439921
BCL2L13	BCL2L13	-1.84834	2968.22	1605.89	-359.392	22	23786
C2orf32	C2ORF32	-1.84792	440.956	238.623	-359.392	2	25927
LDHA	LDHA	-1.8477	15506.8	8392.49	-279.84	11	3939
ARMCX1	ARMCX1	-1.84751	297.465	161.008	-172.657	X	51309
TRIM68	TRIM68	-1.84725	506.18	274.018	-249.856	11	55128
TSPAN17	TSPAN17	-1.8472	657.917	356.171	-140.773	5	26262
EEF1D	EEF1D	-1.84445	1876.33	1017.28	-237.954	8	1936
LOC646407	LOC646407	-1.84423	211.217	114.528	-271.465	19	646407
LOC441242	LOC441242	-1.84235	206.59	112.134	-244.928	7	441242
PHGDH	PHGDH	-1.84143	11948.8	6488.86	-170.484	1	26227
PHF13	PHF13	-1.84139	1317.87	715.691	-239.131	1	148479
SESN3	SESN3	-1.8412	317.263	172.313	-359.392	11	143686
GDPD5	GDPD5	-1.84045	321.125	174.482	-348.095	11	81544
AK3	AK3	-1.83824	512.282	278.68	-359.392	9	50808
	HS.435258	-1.83741	196.924	107.175	-229.626	2
TMX4	TMX4	-1.83362	573.336	312.68	-242.334	20	56255
ITM2C	ITM2C	-1.83113	3339.89	1823.95	-359.392	2	81618
ASRGL1	ASRGL1	-1.831	214.313	117.047	-163.01	11	80150
ANKRD57	ANKRD57	-1.82983	658.672	359.964	-359.392	2	65124
NDUFA10	NDUFA10	-1.82964	1003.82	548.641	-187.999	2	4705
TCF25	TCF25	-1.829	1684.3	920.888	-359.392	16	22980
CTSC	CTSC	-1.82862	1096	599.361	-269.544	11	1075
DNAJC4	DNAJC4	-1.82842	358.597	196.124	-240.101	11	3338
GCAT	GCAT	-1.82788	711.705	389.362	-333.621	22	23464
TUBB4	TUBB4	-1.82752	641.206	350.862	-359.392	19	10382
PLEKHM2	PLEKHM2	-1.82544	1825.49	1000.03	-130.47	1	23207
LOC645313	LOC645313	-1.82493	299.961	164.369	-91.4288	17	645313
GALT	GALT	-1.82337	352.847	193.514	-143.715	9	2592
ZFYVE16	ZFYVE16	-1.82284	273.961	150.294	-235.555	5	9765
TRIM21	TRIM21	-1.82236	328.37	180.19	-110.298	11	6737
LOC732165	LOC732165	-1.82199	454.651	249.535	-295.451		732165
TTC9C	TTC9C	-1.82078	335.86	184.459	-200.675	11	283237
VCX2	VCX2	-1.81846	201.147	110.614	-119.847		51480
PROCR	PROCR	-1.81674	768.758	423.153	-349.259	20	10544
SC4MOL	SC4MOL	-1.81668	908.391	500.029	-199.143	4	6307
PPIL3	PPIL3	-1.81553	474.286	261.238	-90.8469	2	53938
	HS.551538	-1.81528	1798.54	990.781	-138.236	7
HIST2H2AA4	HIST2H2AA4	-1.81449	502.177	276.759	-359.392	1	723790
AK2	AK2	-1.81348	3210.49	1770.35	-104.241	1	204
NR2C2AP	NR2C2AP	-1.8123	745.502	411.358	-179.457	19	126382
SPATA20	SPATA20	-1.81193	828.337	457.158	-340.566	17	64847
PTRH1	PTRH1	-1.81188	556.805	307.308	-352.943	9	138428
C9orf25	C9ORF25	-1.81174	261.95	144.584	-150.367	9	203259
DPF2	DPF2	-1.81085	1158.84	639.944	-279.923	11	5977
ATPIF1	ATPIF1	-1.80955	769.095	425.02	-100.338	1	93974
UGCG	UGCG	-1.80892	682.153	377.106	-359.392	9	7357
CRTC3	CRTC3	-1.80764	716.03	396.114	-359.392	15	64784
B4GALT1	B4GALT1	-1.80614	250.343	138.607	-345.588	9	2683
SFRS13B	SFRS13B	-1.80592	180.985	100.218	-180.498	6	135295
SLC24A5	SLC24A5	-1.80545	313.387	173.578	-359.392	15	283652
E2F2	E2F2	-1.80536	666.281	369.058	-359.392	1	1870
PPP2R5B	PPP2R5B	-1.80508	263.783	146.134	-330.648	11	5526
M6PRBP1	M6PRBP1	-1.80431	4055.21	2247.51	-120.037	19	10226
MSN	MSN	-1.80412	2283.04	1265.46	-206.7	X	4478
GNG11	GNG11	-1.80379	3623.6	2008.88	-359.392	7	2791
CECR5	CECR5	-1.80296	1055.5	585.429	-219.548	22	27440
MIR1978	MIR1978	-1.80173	2300.61	1276.89	-359.392		100302173
ST3GAL1	ST3GAL1	-1.80168	381.255	211.611	-179.696	8	6482
SLC2A6	SLC2A6	-1.79993	421.876	234.385	-359.392	9	11182
TMEM159	TMEM159	-1.79981	261.103	145.073	-191.128	16	57146
SLC15A3	SLC15A3	-1.79904	201.575	112.046	-262.56	11	51296
NDRG3	NDRG3	-1.79766	742.684	413.139	-272.738	20	57446
CD83	CD83	-1.79748	427.607	237.892	-205.994	6	9308
ABCB6	ABCB6	-1.79729	1337.02	743.91	-359.392	2	10058
CYP2R1	CYP2R1	-1.79668	332.011	184.791	-331.325	11	120227
RNASET2	RNASET2	-1.79609	1087.85	605.679	-359.392	6	8635
SNORD3A	SNORD3A	-1.79473	323.527	180.265	-164.936	17	780851
PPM1M	PPM1M	-1.79365	275.879	153.809	-211.154	3	132160
IVNS1ABP	IVNS1ABP	-1.79345	645.225	359.767	-239.699	1	10625
	HS.475334	-1.79343	716.886	399.73	-359.392	11
KCTD21	KCTD21	-1.79235	223.563	124.732	-247.008	11	283219
IFI35	IFI35	-1.79206	921.036	513.953	-119.953	17	3430
ADHFE1	ADHFE1	-1.792	210.84	117.656	-172.747	8	137872
DFFA	DFFA	-1.79075	781.345	436.323	-152.776	1	1676
KLF11	KLF11	-1.78991	274.743	153.495	-150.358		8462
ZFPL1	ZFPL1	-1.78986	355.67	198.713	-292.536	11	7542
NSDHL	NSDHL	-1.78967	1203.65	672.556	-359.392	X	50814
CMTM3	CMTM3	-1.78848	584.2	326.646	-155.284	16	123920
PI4KAP1	PI4KAP1	-1.78773	375.374	209.972	-111.15	22	728233
JAZF1	JAZF1	-1.78744	383	214.273	-359.392	7	221895
CCL3L1	CCL3L1	-1.78626	200.446	112.215	-189.116	17	6349
ARHGAP25	ARHGAP25	-1.78531	207.389	116.164	-119.798	2	9938
MGC4677	MGC4677	-1.78468	2398.26	1343.81	-123.461	2	112597
PRKCH	PRKCH	-1.78462	299.474	167.809	-179.515	14	5583
COPS8	COPS8	-1.78451	640.858	359.123	-170.919	2	10920
TSPO	TSPO	-1.78409	4406.05	2469.64	-248.656	22	706
DDT	DDT	-1.78375	12472.8	6992.45	-104.037	22	1652
TUBB4Q	TUBB4Q	-1.78352	478.273	268.163	-235.648	4	56604
HSPA1A	HSPA1A	-1.78239	592.108	332.199	-135.714	6	3303
RAB11FIP4	RAB11FIP4	-1.78222	198.931	111.62	-93.1685	17	84440
SGTA	SGTA	-1.78206	426.266	239.198	-292.476	19	6449
PLD3	PLD3	-1.78204	462.956	259.79	-73.2975	19	23646
IFI27L1	IFI27L1	-1.78173	733.676	411.778	-297.499	14	122509
DHRS1	DHRS1	-1.78159	648.559	364.033	-145.739	14	115817
SNTA1	SNTA1	-1.77676	419.856	236.304	-359.392	20	6640
ODC1	ODC1	-1.7766	1090.53	613.83	-359.392	2	4953
LOC400890	LOC400890	-1.77643	519.082	292.206	-97.4601	22	400890
PTGS2	PTGS2	-1.77624	216.612	121.95	-198.129	1	5743
C3orf10	C3ORF10	-1.77473	1169.04	658.714	-225.635	3	55845
MIF	MIF	-1.77467	18370.1	10351.3	-344.076	22	4282
ATOX1	ATOX1	-1.77443	12675.6	7143.45	-156.82	5	475
ACCS	ACCS	-1.77368	371.202	209.284	-121.62	11	84680
ST5	ST5	-1.77132	220.838	124.675	-185.288	11	6764
LOC652726	LOC652726	-1.77	273.196	154.348	-142.779		652726
NUCB2	NUCB2	-1.76999	390.846	220.818	-85.3449	11	4925
CAPN1	CAPN1	-1.76994	705.568	398.639	-126.541	11	823
GATAD2A	GATAD2A	-1.76931	2039.09	1152.47	-359.392	19	54815
LOC100131967	LOC100131967	-1.76864	268.739	151.947	-319.62		100131967
HIST1H1C	HIST1H1C	-1.76648	559.414	316.684	-163.046	6	3006
MMP14	MMP14	-1.76599	210.59	119.247	-217.129	14	4323
FAM111A	FAM111A	-1.76587	866.214	490.532	-350.673	11	63901
LOC100131785	LOC100131785	-1.76556	2002.4	1134.14	-359.392	7	100131785
TTLL4	TTLL4	-1.76535	406.193	230.092	-359.392	2	9654
RETSAT	RETSAT	-1.76475	576.204	326.508	-178.751	2	54884
LOC392437	LOC392437	-1.76286	3862.26	2190.91	-256.326	X	392437
SLC25A26	SLC25A26	-1.76283	554.073	314.308	-171.651	3	115286
CNIH3	CNIH3	-1.76143	227.824	129.34	-295.184	1	149111
SCUBE2	SCUBE2	-1.76141	199.013	112.985	-256.832	11	57758
SMPD1	SMPD1	-1.76002	311.133	176.778	-228.843	11	6609
SLC7A8	SLC7A8	-1.75893	193.482	110	-124.282	14	23428
TMEM150A	TMEM150A	-1.75833	692.46	393.817	-359.392	2	129303
LOC286016	LOC286016	-1.75794	1057.95	601.814	-278.849	7	286016
LOC285074	LOC285074	-1.75739	521.227	296.591	-328.837	2	285074
UBL3	UBL3	-1.7564	681.728	388.138	-290.091	13	5412
C15orf48	C15ORF48	-1.75587	193.043	109.942	-123.8	15	84419
PIR	PIR	-1.75501	4522.27	2576.77	-359.392	X	8544
IFFO2	IFFO2	-1.75465	376.123	214.358	-173.811	1	126917
LOC643310	LOC643310	-1.75443	1442.73	822.333	-359.392	X	643310
UROS	UROS	-1.75438	1307.4	745.223	-359.392	10	7390
DSTYK	DSTYK	-1.75437	672.16	383.135	-260.385	1	25778
ALDH1B1	ALDH1B1	-1.75435	292.941	166.98	-186.151	9	219
SH3BP4	SH3BP4	-1.75428	1349.88	769.478	-359.392	2	23677
CNRIP1	CNRIP1	-1.75281	504.616	287.89	-163.081	2	25927
GALNT12	GALNT12	-1.75105	241.971	138.186	-306.878	9	79695
CTGLF7	CTGLF7	-1.75087	1589.39	907.772	-359.392	10	728127
B3GNT6	B3GNT6	-1.75049	741.667	423.691	-359.392	11	11041
SLC2A10	SLC2A10	-1.75045	199.171	113.782	-191.001	20	81031
DHDH	DHDH	-1.74974	208.802	119.333	-223.118	19	27294
LOC645515	LOC645515	-1.74844	711.223	406.776	-174.503		645515
PGLS	PGLS	-1.74731	1556.97	891.067	-271.07	19	25796
RRP7A	RRP7A	-1.74721	1388.43	794.654	-359.392	22	27341
TNKS1BP1	TNKS1BP1	-1.74713	306.165	175.239	-359.392	11	85456
LOC651621	LOC651621	-1.74459	356.985	204.625	-108.779		651621
DDIT4L	DDIT4L	-1.74307	205.415	117.847	-99.4864	4	115265
ZNF395	ZNF395	-1.7426	683.737	392.367	-205.364	8	55893
SEPT9	SEPT9	-1.74069	10985.4	6310.97	-245.725	17	10801
OAT	OAT	-1.74043	1584.96	910.668	-214.721	10	4942
DNAL4	DNAL4	-1.73975	904.528	519.917	-359.392	22	10126
GMPPB	GMPPB	-1.73935	278.838	160.312	-198.511	3	29925
CCBL1	CCBL1	-1.73903	328.357	188.816	-169.907	9	883
RRAS	RRAS	-1.7388	696.522	400.576	-261.338	19	6237
DTNBP1	DTNBP1	-1.7377	242.625	139.624	-151.888	6	84062
SMYD3	SMYD3	-1.73728	794.322	457.221	-359.392	1	64754
SLC1A4	SLC1A4	-1.73632	1328.45	765.099	-359.392	2	6509
LOC651697	LOC651697	-1.73569	1747.14	1006.6	-359.392		651697
SORT1	SORT1	-1.73443	798.223	460.223	-359.392	1	6272
GTF2H4	GTF2H4	-1.73376	486.724	280.734	-94.3	6	2968
C10orf58	C10ORF58	-1.73343	2859.06	1649.37	-254.767	10	84293
NT5C3	NT5C3	-1.73297	993.665	573.388	-295.26	7	51251
FADD	FADD	-1.73257	888.812	513.003	-185.495	11	8772
EGR1	EGR1	-1.7314	1349.72	779.55	-359.392	5	1958
HLA-F	HLA-F	-1.73008	1444.18	834.751	-245.038	6	3134
LOC645166	LOC645166	-1.72936	1310.83	757.986	-169.067	1	645166
BPHL	BPHL	-1.72866	542.61	313.89	-359.392	6	670
RRP8	RRP8	-1.72835	925.139	535.271	-359.392	11	23378
POLR3G	POLR3G	-1.72723	437.434	253.258	-124.934	5	10622
RASSF7	RASSF7	-1.72664	712.333	412.555	-359.392	11	8045
	HS.453381	-1.72627	236.596	137.056	-146.354	6
ANKRD9	ANKRD9	-1.72508	855.289	495.795	-85.7356	14	122416
PDE4D	PDE4D	-1.72436	272.39	157.967	-257.009	5	5144
DAG1	DAG1	-1.72428	860.901	499.283	-179.958	3	1605
AFAP1L1	AFAP1L1	-1.72353	424.53	246.314	-134.923	5	134265
BLVRB	BLVRB	-1.72144	283.178	164.5	-82.5894		645
RASD1	RASD1	-1.71928	209.549	121.882	-252.632	17	51655
TMEM191B	TMEM191B	-1.71748	207.452	120.789	-160.242	22	728229
LOC100130835	LOC100130835	-1.71641	637.532	371.433	-85.666	11	100130835
ISYNA1	ISYNA1	-1.71602	205.557	119.787	-244.094	19	51477
FLNA	FLNA	-1.71567	306.904	178.883	-65.8074	X	2316
DNASE2	DNASE2	-1.71517	1401.67	817.22	-351.122	19	1777
RNASEH2A	RNASEH2A	-1.71413	776.108	452.771	-217.031	19	10535
C1orf159	C1ORF159	-1.71328	279.373	163.064	-294.563	1	54991
C1orf128	C1ORF128	-1.71185	1732.61	1012.12	-231.823	1	57095
MIIP	MIIP	-1.71117	326.93	191.057	-359.142	1	60672
TCFL5	TCFL5	-1.71108	890.271	520.298	-190.274	20	10732
SELO	SELO	-1.71047	410.265	239.855	-72.0417	22	83642
UBB	UBB	-1.70804	18182.5	10645.2	-302.637	17	7314
ID3	ID3	-1.70777	374.98	219.573	-359.392	1	3399
RAC3	RAC3	-1.70691	217.591	127.477	-153.129	17	5881
FAM127A	FAM127A	-1.70564	1577.9	925.108	-147.58	X	8933
EPDR1	EPDR1	-1.7055	2535.09	1486.42	-359.392	7	54749
LPAR3	LPAR3	-1.70544	302.66	177.468	-233.212	1	23566
MT1G	MT1G	-1.70485	228.521	134.042	-207.458	16	4495
NCAPH2	NCAPH2	-1.7047	268.883	157.731	-144.082	22	29781
FAM69B	FAM69B	-1.70403	534.191	313.487	-121.005		138311
AXIN2	AXIN2	-1.70377	193.21	113.402	-212.035	17	8313
ABHD2	ABHD2	-1.70321	368.687	216.466	-167.923	15	11057
CKS2	CKS2	-1.70284	3629.67	2131.54	-359.392	9	1164
PPP1CA	PPP1CA	-1.70264	1473.01	865.129	-291.204	11	5499
RELA	RELA	-1.70195	385.312	226.394	-341.255	11	5970
C1orf24	C1ORF24	-1.70159	207.239	121.791	-109.437	1	116496
CTNNBIP1	CTNNBIP1	-1.70158	424.18	249.286	-150.492	1	56998
LAGE3	LAGE3	-1.70105	2003.34	1177.7	-359.392	X	8270
WEE1	WEE1	-1.70092	614.072	361.023	-359.392	11	7465
VCP	VCP	-1.70029	718.05	422.311	-348.054	9	7415
CLIC1	CLIC1	-1.70021	7031.18	4135.48	-359.392	6	1192
ZNF703	ZNF703	-1.69939	191.36	112.605	-147.03	8	80139
SHC4	SHC4	-1.69915	401.587	236.345	-313.026	15	399694
EHBP1L1	EHBP1L1	-1.69875	654.627	385.358	-336.542	11	254102
CERK	CERK	-1.69844	466.6	274.723	-163.182	22	64781
CBX7	CBX7	-1.69802	336.682	198.279	-323.577	22	23492
C4orf47	C4ORF47	-1.69791	194.687	114.663	-62.5574	4	441054
PLEKHO2	PLEKHO2	-1.69724	397.763	234.358	-215.962	15	80301
AKR7A2	AKR7A2	-1.69623	4056.57	2391.52	-176.882	1	8574
SARS	SARS	-1.69545	1272.99	750.827	-359.392	1	6301
ST6GALNAC6	ST6GALNAC6	-1.6953	277.97	163.965	-311.643	9	30815
PEBP1	PEBP1	-1.69508	3862.15	2278.44	-359.392	12	5037
CX3CL1	CX3CL1	-1.69505	339.786	200.458	-356.521	16	6376
TNIK	TNIK	-1.69402	226.419	133.658	-92.7111	3	23043
FDFT1	FDFT1	-1.69379	4329.3	2555.99	-329.904	8	2222
PTK7	PTK7	-1.69337	223.255	131.841	-227.625	6	5754
LRRC42	LRRC42	-1.69183	884.031	522.53	-359.392	1	115353
SLC35C1	SLC35C1	-1.69169	512.125	302.729	-219.565	11	55343
MIR635	MIR635	-1.6911	267.122	157.957	-270.962		693220
HP1BP3	HP1BP3	-1.69038	360.505	213.269	-236.622	1	50809
ZMYND15	ZMYND15	-1.69015	188.566	111.567	-213.629	17	84225
HDAC6	HDAC6	-1.68902	288.916	171.056	-271.814	X	10013
FAM176B	FAM176B	-1.68821	222.24	131.642	-253.214	1	55194
D4S234E	D4S234E	-1.68791	1273.14	754.269	-359.392	4	27065
PRR5	PRR5	-1.68758	265	157.03	-147.265	22	55615
CCS	CCS	-1.68754	332.538	197.055	-212.688		9973
UBXN6	UBXN6	-1.68707	802.686	475.788	-252.957	19	80700
FBL	FBL	-1.68706	3408.24	2020.22	-359.392	19	2091
FAM64A	FAM64A	-1.687	402.147	238.379	-335.934	17	54478
FLJ10986	FLJ10986	-1.6867	470.608	279.012	-359.392	1	55277
ZNF295	ZNF295	-1.68665	309.765	183.657	-330.167	21	49854
UBA1	UBA1	-1.68663	3793.31	2249.04	-359.392	X	7317
LOC644237	LOC644237	-1.68628	3978.67	2359.43	-122.802		644237
LOC652545	LOC652545	-1.6861	425.985	252.645	-122.746		652545
APOBEC3B	APOBEC3B	-1.68598	470.212	278.894	-323.269	22	9582
OPTN	OPTN	-1.6855	336.885	199.873	-348.176	10	10133
HDHD3	HDHD3	-1.68457	292.812	173.82	-278.559	9	81932
SEPT6	SEPT6	-1.68437	239.57	142.232	-124.799	X	23157
FOXRED2	FOXRED2	-1.68392	392.373	233.012	-127.582	22	80020
SLFN11	SLFN11	-1.68263	194.504	115.595	-153.912	17	91607
PITPNM1	PITPNM1	-1.68238	485.979	288.864	-175.762	11	9600
CSNK1D	CSNK1D	-1.68208	745.226	443.038	-191.526	17	1453
MTP18	MTP18	-1.68185	923.369	549.021	-338.454	22	51537
RILPL1	RILPL1	-1.68146	766.732	455.991	-64.5717	12	353116
SEMA4C	SEMA4C	-1.67897	309.967	184.618	-156.194	2	54910
SRRD	SRRD	-1.6784	686.709	409.145	-244.216	22	402055
FAM101B	FAM101B	-1.67758	210.498	125.477	-122.474	17	359845
ZCCHC17	ZCCHC17	-1.67702	1827.65	1089.82	-359.392	1	51538
POU4F1	POU4F1	-1.67669	219.071	130.657	-189.911	13	5457
GOLGA8B	GOLGA8B	-1.67575	407.944	243.44	-180.34		440270
C6orf129	C6ORF129	-1.6754	712.749	425.421	-234.637	6	154467
RRP1	RRP1	-1.67366	319.418	190.85	-182.619	21	8568
SMYD4	SMYD4	-1.67327	383.284	229.063	-305.672	17	114826
ZAK	ZAK	-1.67261	428.414	256.134	-159.768	2	51776
BCAR1	BCAR1	-1.6726	302.86	181.072	-287.931	16	9564
APP	APP	-1.67142	690.459	413.097	-183.733	21	351
NPAS2	NPAS2	-1.67072	460.908	275.874	-336.451	2	4862
ARPC2	ARPC2	-1.66965	2476.68	1483.35	-119.798	2	10109
UBA3	UBA3	-1.66949	1062.38	636.353	-228.182	3	9039
MTA3	MTA3	-1.66772	687.766	412.399	-292.792	2	57504
SMARCA1	SMARCA1	-1.66747	226.69	135.948	-184.045	X	6594
ERAP2	ERAP2	-1.66728	217.872	130.675	-80.658	5	64167
FARP2	FARP2	-1.66704	288.967	173.342	-163.254	2	9855
RAB9A	RAB9A	-1.66694	1259.24	755.424	-190.76	X	9367
C21orf57	C21ORF57	-1.6669	292.567	175.516	-177.028	21	54059
SEC31A	SEC31A	-1.66576	484.17	290.66	-228.809	4	22872
	HS.34558	-1.66576	236.205	141.801	-239.071	19
C9orf9	C9ORF9	-1.66529	253.439	152.189	-228.389	9	11092
RNF144B	RNF144B	-1.66452	184.929	111.101	-139.066	6	255488
SLC25A24	SLC25A24	-1.66334	228.95	137.645	-123.098	1	29957
ZNF697	ZNF697	-1.66244	635.641	382.354	-359.392	1	90874
MNT	MNT	-1.66209	559.977	336.911	-359.392	17	4335
LOC650029	LOC650029	-1.66179	510.268	307.06	-31.3195		650029
MOSPD3	MOSPD3	-1.66155	377.974	227.483	-165.918	7	64598
HMGCS1	HMGCS1	-1.66152	1194.88	719.148	-266.796	5	3157
CCDC22	CCDC22	-1.6613	304.486	183.282	-180.151	X	28952
LMAN2L	LMAN2L	-1.66069	613.547	369.453	-254.799	2	81562
C3orf39	C3ORF39	-1.6605	415.275	250.09	-270.078	3	84892
LOC731950	LOC731950	-1.66049	277.668	167.22	-129.611		731950
LOC154761	LOC154761	-1.65958	184.609	111.239	-96.0534	7	154761
RDM1	RDM1	-1.65746	218.138	131.61	-112.506	17	201299
TMEM77	TMEM77	-1.65719	320.47	193.381	-277.966	1	128338
NFKBIA	NFKBIA	-1.65702	1097.65	662.425	-211.259	14	4792
LOC644242	LOC644242	-1.65645	490.721	296.248	-331.44	1	644242
FAM128A	FAM128A	-1.656	292.157	176.424	-109.409	2	653784
ARID3B	ARID3B	-1.65595	267.558	161.574	-257.849	15	10620
WIPF1	WIPF1	-1.65573	251.991	152.193	-179.696	2	7456
ZMAT5	ZMAT5	-1.65405	343.949	207.943	-114.88	22	55954
TTC38	TTC38	-1.65372	414.33	250.544	-359.392	22	55020
FAM10A4	FAM10A4	-1.65302	589.957	356.897	-127.626	13	145165
COPS7B	COPS7B	-1.65197	832.998	504.244	-359.392	2	64708
HSPBL2	HSPBL2	-1.65076	415.237	251.544	-153.619	9	653553
KIAA1522	KIAA1522	-1.64978	244.935	148.466	-135.451	1	57648
NUDT11	NUDT11	-1.64825	254.119	154.175	-193.218	X	55190
MVP	MVP	-1.64824	604.214	366.581	-223.722	16	9961
NPEPL1	NPEPL1	-1.64776	545.725	331.191	-359.392	20	79716
LOC100129907	LOC100129907	-1.64773	202.269	122.756	-102.218		100129907
EIF3D	EIF3D	-1.64766	6418.88	3895.75	-358.472	22	8664
SLC22A15	SLC22A15	-1.64723	227.449	138.08	-238.745	1	55356
ANKRD28	ANKRD28	-1.64679	423.098	256.923	-198.021	3	23243
YPEL1	YPEL1	-1.64629	200.65	121.88	-164.277	22	29799
GPNMB	GPNMB	-1.64535	4418.33	2685.35	-283.257	7	10457
OR2A9P	OR2A9P	-1.64533	180.213	109.53	-178.679	7	441295
MRPS11	MRPS11	-1.64517	2195.12	1334.28	-159.78	15	64963
CD276	CD276	-1.644	443.055	269.498	-161.889	15	80381
PPP1R7	PPP1R7	-1.64368	638.584	388.509	-114.191	2	5510
PRSS35	PRSS35	-1.64339	191.094	116.281	-154.034	6	167681
LOC92755	LOC92755	-1.64258	2380.97	1449.53	-285.301	8	92755
LOC100132299	LOC100132299	-1.64095	784.255	477.929	-359.392	17	100132299
SNORD3D	SNORD3D	-1.64078	319.104	194.483	-272.605	17	780854
UBE2J1	UBE2J1	-1.64013	501.495	305.766	-303.25	6	51465
EML3	EML3	-1.63984	835.582	509.553	-208.99	11	256364
PLSCR4	PLSCR4	-1.63877	214.821	131.087	-221.903	3	57088
SCARB2	SCARB2	-1.6367	1819.4	1111.63	-359.392	4	950
A2LD1	A2LD1	-1.63607	196.804	120.291	-165.484	13	87769
PEX14	PEX14	-1.63605	394.868	241.354	-218.672	1	5195
SURF1	SURF1	-1.63597	953.718	582.967	-151.526	9	6834
FKBP9L	FKBP9L	-1.63562	1052.45	643.458	-93.5246	7	360132
LOC653773	LOC653773	-1.63557	4723.78	2888.16	-51.1329		653773
IRF3	IRF3	-1.63479	488.79	298.992	-359.392	19	3661
STMN3	STMN3	-1.63446	1714.79	1049.15	-359.392	20	50861
LOC100134073	LOC100134073	-1.6339	314.08	192.228	-275.413		100134073
RNF181	RNF181	-1.63358	3189.99	1952.76	-359.392	2	51255
WDR33	WDR33	-1.63348	365.648	223.846	-111.045	2	55339
LOC644033	LOC644033	-1.63341	654.707	400.822	-359.392	8	644033
ALKBH6	ALKBH6	-1.63332	484.16	296.426	-110.959	19	84964
ABLIM3	ABLIM3	-1.63215	212.387	130.127	-165.918	5	22885
FIBP	FIBP	-1.63177	1005.22	616.027	-232.333	11	9158
RUSC2	RUSC2	-1.63155	254.418	155.936	-255.21	9	9853
LOC346085	LOC346085	-1.63032	296.892	182.106	-183.404		346085
MAD2L1BP	MAD2L1BP	-1.63029	1102.31	676.139	-239.534	6	9587
FAM174B	FAM174B	-1.62913	191.057	117.275	-92.1273	15	400451
RAB27A	RAB27A	-1.62829	224.637	137.959	-70.2353	15	5873
MRPL2	MRPL2	-1.62778	524.477	322.204	-201.02	6	51069
MAPK1	MAPK1	-1.62744	320.882	197.17	-200.014	22	5594
RAB43	RAB43	-1.62735	211.842	130.176	-158.033	3	339122
PPP2R2B	PPP2R2B	-1.6272	242.025	148.737	-56.968	5	5521
PDGFRL	PDGFRL	-1.62674	479.635	294.844	-111.752	8	5157
PDLIM1	PDLIM1	-1.62633	389.023	239.203	-230.887	10	9124
BTN2A2	BTN2A2	-1.62627	208.366	128.125	-216.136	6	10385
YIF1A	YIF1A	-1.62447	1653.43	1017.83	-359.392	11	10897
ZNF280D	ZNF280D	-1.6244	225.752	138.976	-164.713	15	54816
ALDOA	ALDOA	-1.62417	5920.54	3645.26	-149.895	16	226
POLB	POLB	-1.62388	823.208	506.94	-359.392	8	5423
ERGIC3	ERGIC3	-1.62361	5102.88	3142.92	-229.553	20	51614
CD63	CD63	-1.62345	8101.26	4990.16	-233.484	12	967
C9orf23	C9ORF23	-1.62324	464.136	285.932	-125.868	9	138716
LOC729776	LOC729776	-1.62251	374.65	230.908	-221.622	6	729776
CIB1	CIB1	-1.62205	3759.14	2317.53	-359.392	15	10519
STXBP6	STXBP6	-1.62136	332.348	204.981	-249.614	14	29091
LOC651198	LOC651198	-1.62114	1251.08	771.731	-116.883	13	651198
SEC14L1	SEC14L1	-1.62106	258.433	159.422	-186.22	17	6397
PRKCZ	PRKCZ	-1.6207	364.884	225.139	-138.522	1	5590
C1orf50	C1ORF50	-1.62041	826.313	509.94	-359.392	1	79078
LHX6	LHX6	-1.62034	193.384	119.348	-180.112	9	26468
C19orf50	C19ORF50	-1.61993	1611.55	994.831	-359.392	19	79036
PACS1	PACS1	-1.61972	221.336	136.651	-219.397	11	55690
MUS81	MUS81	-1.61936	431.118	266.228	-122.908	11	80198
KIF3C	KIF3C	-1.61925	341.472	210.883	-195.537	2	3797
GPR161	GPR161	-1.61909	204.218	126.131	-179.752	1	23432
P76	P76	-1.61861	307.149	189.761	-190.065	12	196463
PINK1	PINK1	-1.6186	515.754	318.641	-151.928	1	65018
FBXL7	FBXL7	-1.6183	212.328	131.204	-136.854	5	23194
ZNF682	ZNF682	-1.61828	842.049	520.335	-43.6225	19	91120
	HS.532698	-1.61719	204.351	126.362	-201.306	15
ELL	ELL	-1.61711	319.142	197.353	-291.608	19	8178
NFU1	NFU1	-1.61654	818.441	506.291	-139.875	2	27247
LOC100128975	LOC100128975	-1.61631	327.348	202.528	-295.671	19	100128975
LOC339483	LOC339483	-1.61616	191.171	118.287	-186.914		339483
LIMA1	LIMA1	-1.61574	486.802	301.286	-247.863	12	51474
APOBEC3C	APOBEC3C	-1.61497	282.936	175.196	-267.403	22	27350
LOC390530	LOC390530	-1.61482	617.993	382.701	-299.04	21	390530
DDAH2	DDAH2	-1.61478	203.18	125.826	-63.5837	6	23564
PIK3C2A	PIK3C2A	-1.61461	276.42	171.199	-90.686	11	5286
PRSS23	PRSS23	-1.61357	1350.38	836.893	-244.486	11	11098
AQP11	AQP11	-1.61251	202.201	125.395	-109.119	11	282679
C18orf22	C18ORF22	-1.61223	358.922	222.624	-36.61	18	79863
COL22A1	COL22A1	-1.61165	173.419	107.603	-107.658	8	169044
C21orf56	C21ORF56	-1.61118	225.399	139.896	-219.084	21	84221
TRAPPC5	TRAPPC5	-1.61031	1389.77	863.048	-313.482	19	126003
	HS.374257	-1.61027	284.717	176.813	-116.107	8
SPG3A	SPG3A	-1.61014	255.082	158.423	-155.31	14	51062
UAP1L1	UAP1L1	-1.61013	389.092	241.653	-154.901	9	91373
ABCD1	ABCD1	-1.60971	286.124	177.749	-222.767	X	215
MELK	MELK	-1.60926	743.303	461.89	-186.196	9	9833
ACP5	ACP5	-1.60902	837.986	520.805	-249.554	19	54
	HS.538460	-1.6087	179.92	111.842	-92.6828	10
UBD	UBD	-1.60855	179.589	111.646	-156.983	6	10537
TRPV4	TRPV4	-1.60832	334.341	207.882	-152.836	12	59341
PHF20	PHF20	-1.60756	269.314	167.529	-161.216	20	51230
RTN3	RTN3	-1.60695	306.577	190.782	-86.3841	11	10313
SDF4	SDF4	-1.60648	1224.81	762.419	-155.992	1	51150
ARPC1B	ARPC1B	-1.60648	2241.41	1395.23	-144.971	7	10095
CLTA	CLTA	-1.60646	1657.31	1031.66	-194.466	9	1211
LOC731007	LOC731007	-1.60607	492.35	306.555	-347.807		731007
KHSRP	KHSRP	-1.60493	1294.36	806.489	-359.392	19	8570
CHSY3	CHSY3	-1.60472	186.218	116.044	-132.891	5	337876
KRT15	KRT15	-1.60426	174.355	108.683	-127.209	17	3866
HPSE	HPSE	-1.604	211.999	132.169	-137.769	4	10855
MITF	MITF	-1.60315	448.9	280.012	-123.691	3	4286
LYPD1	LYPD1	-1.60182	260.102	162.379	-228.414	2	116372
PARD6G	PARD6G	-1.60154	258.104	161.16	-115.233		84552
NDE1	NDE1	-1.60126	718.585	448.763	-30.1411	16	54820
PREX1	PREX1	-1.60115	252.568	157.742	-142.848	20	57580
PDLIM7	PDLIM7	-1.60102	303.763	189.731	-152.016	5	9260
STOML2	STOML2	-1.60048	4479.1	2798.59	-359.392	9	30968
LPXN	LPXN	-1.60037	6968.48	4354.29	-354.148	11	9404
SPRED2	SPRED2	-1.6003	514.007	321.195	-327.443	2	200734
ATP6V1E1	ATP6V1E1	-1.59994	4578.82	2861.86	-311.324	22	529
BUB1	BUB1	-1.59989	519.492	324.705	-194.026	2	699
PNKP	PNKP	-1.59805	1198.46	749.952	-95.7705	19	11284
RBM4	RBM4	-1.59777	567.917	355.444	-141.99	11	5936
PRMT2	PRMT2	-1.5974	552.45	345.843	-172.834	21	3275
DMAP1	DMAP1	-1.5971	619.563	387.93	-97.043	1	55929
IFNAR2	IFNAR2	-1.59707	280.015	175.33	-133.86	21	3455
PDDC1	PDDC1	-1.59682	436.049	273.074	-45.0676	11	347862
UBE1	UBE1	-1.59666	1332.62	834.628	-58.9909	X	7317
ALKBH3	ALKBH3	-1.59658	716.534	448.792	-236.44	11	221120
CORO1B	CORO1B	-1.59654	835.001	523.005	-247.625	11	57175
LOC646821	LOC646821	-1.59606	263.384	165.021	-167.379	1	646821
OBFC2A	OBFC2A	-1.59599	743.34	465.755	-342.236	2	64859
LOC728229	LOC728229	-1.59541	194.808	122.106	-150.502	22	728229
JOSD1	JOSD1	-1.59491	513.342	321.863	-72.4799	22	9929
LOC440957	LOC440957	-1.59446	1787.3	1120.94	-359.392	3	440957
AMDHD2	AMDHD2	-1.59406	258.901	162.417	-135.066	16	51005
EGLN2	EGLN2	-1.59298	1028.93	645.913	-206.553	19	112398
ACADS	ACADS	-1.59281	234.526	147.24	-217.97	12	35
GOLGA7B	GOLGA7B	-1.59271	245.234	153.973	-186.485	10	401647
NFIL3	NFIL3	-1.5926	369.913	232.27	-262.25	9	4783
C1orf144	C1ORF144	-1.59246	1324.34	831.63	-213.85	1	26099
TTL	TTL	-1.59245	1150.04	722.184	-280.666	2	150465
TDRD7	TDRD7	-1.59218	407.685	256.055	-226.688	9	23424
ASPHD2	ASPHD2	-1.59195	230.244	144.63	-213.888	22	57168
UBXN1	UBXN1	-1.58925	3381.72	2127.87	-359.392	11	51035
CCDC24	CCDC24	-1.58901	451.15	283.919	-323.687	1	149473
C1QL4	C1QL4	-1.58873	189.185	119.08	-97.0363	12	338761
AGPAT9	AGPAT9	-1.58847	887.123	558.476	-90.2801	4	84803
NMNAT1	NMNAT1	-1.58845	284.866	179.336	-93.4325	1	64802
PPP1R13L	PPP1R13L	-1.58814	202.332	127.401	-70.2391	19	10848
LOC391045	LOC391045	-1.58813	248.396	156.408	-132.417	1	391045
SP110	SP110	-1.58728	407.255	256.574	-143.733	2	3431
ACADVL	ACADVL	-1.58688	1811.16	1141.34	-79.2346	17	37
SLC16A5	SLC16A5	-1.58666	242.66	152.938	-138.06		9121
FYN	FYN	-1.58656	453.972	286.136	-236.232	6	2534
IFI44	IFI44	-1.58568	230.389	145.293	-210.877	1	10561
LRP5	LRP5	-1.58454	393.686	248.454	-179.233	11	4041
SAC3D1	SAC3D1	-1.58446	1044.1	658.963	-61.7989	11	29901
ST3GAL2	ST3GAL2	-1.58361	215.641	136.171	-196.981	16	6483
LDOC1	LDOC1	-1.58295	399.46	252.351	-303.32	X	23641
MGC39900	MGC39900	-1.58233	213.056	134.647	-128.092		286527
TMEM145	TMEM145	-1.58212	266.132	168.213	-219.591	19	284339
LOC728735	LOC728735	-1.58196	175.382	110.864	-153.841		728735
MACROD1	MACROD1	-1.58084	403.806	255.438	-303.197	11	28992
LOC441089	LOC441089	-1.58015	846.869	535.941	-340.362	5	441089
LOC653888	LOC653888	-1.58006	2129.11	1347.49	-224.982		653888
CRYBB2	CRYBB2	-1.57935	239.685	151.762	-91.9013	22	1415
ALS2	ALS2	-1.57907	514.877	326.062	-330.131	2	57679
SRC	SRC	-1.57792	283.343	179.567	-121.727	20	6714
LOC100134537	LOC100134537	-1.57745	1311.12	831.163	-359.392	7	100134537
SSU72	SSU72	-1.57683	4368.14	2770.21	-222.12	1	29101
KIAA0367	KIAA0367	-1.57644	173.053	109.775	-121.234	9	23273
CCDC53	CCDC53	-1.57641	1182.6	750.189	-359.392	12	51019
BCL2L11	BCL2L11	-1.57612	191.603	121.566	-149.869	2	10018
ZFAND3	ZFAND3	-1.57464	336.114	213.454	-160.209	6	60685
TBC1D10A	TBC1D10A	-1.57338	293.836	186.755	-223.505	22	83874
CHN2	CHN2	-1.5732	238.954	151.89	-130.186	7	1124
SH3GLB2	SH3GLB2	-1.57235	1170.64	744.513	-345.62	9	56904
C11orf54	C11ORF54	-1.57194	274.534	174.646	-196.243	11	28970
WSB1	WSB1	-1.57169	412.088	262.194	-206.334	17	26118
DUSP10	DUSP10	-1.57146	598.367	380.772	-119.392	1	11221
FLJ20699	FLJ20699	-1.57105	363.423	231.325	-241.074	22	55020
CDKN2D	CDKN2D	-1.57099	294.873	187.698	-62.118	19	1032
C8orf58	C8ORF58	-1.57079	256.688	163.413	-128.656	8	541565
RNF19A	RNF19A	-1.57073	227.865	145.069	-156.253	8	25897
CCDC128	CCDC128	-1.56964	343.029	218.54	-188.491	2	129285
RQCD1	RQCD1	-1.56963	561.147	357.503	-330.105	2	9125
UBE2E2	UBE2E2	-1.56859	600.374	382.747	-289.928	3	7325
RAB3IL1	RAB3IL1	-1.56849	477.972	304.735	-260.361	11	5866
PIP5K1C	PIP5K1C	-1.56768	373.389	238.179	-205.029	19	23396
LOC642546	LOC642546	-1.56755	212.818	135.765	-99.4266		642546
LOC100130472	LOC100130472	-1.56736	170.925	109.053	-101.044		100130472
DSCR3	DSCR3	-1.56712	794.104	506.727	-351.012	21	10311
AXUD1	AXUD1	-1.56696	485.724	309.98	-256.301	3	64651
HMBOX1	HMBOX1	-1.56691	246.195	157.121	-145.083	8	79618
EIF3F	EIF3F	-1.56681	6139.79	3918.65	-166.393	11	8665
ZNF280A	ZNF280A	-1.56627	159.347	101.737	-52.2836	22	129025
HPS4	HPS4	-1.56614	192.511	122.921	-89.3276	22	89781
FAM70B	FAM70B	-1.56568	265.484	169.565	-166.434		348013
PPP3CC	PPP3CC	-1.5656	449.222	286.933	-304.63	8	5533
STX11	STX11	-1.56524	188.494	120.426	-120.691	6	8676
DGCR14	DGCR14	-1.56505	256.114	163.646	-70.9216	22	8220
HSPA2	HSPA2	-1.56474	282.624	180.62	-70.7774	14	3306
ACAA1	ACAA1	-1.5642	826.629	528.466	-113.955	3	30
ANKDD1A	ANKDD1A	-1.56405	204.753	130.912	-98.4012	15	348094
LIPA	LIPA	-1.56367	1475.73	943.763	-359.392	10	3988
PPP1R16A	PPP1R16A	-1.56324	495.528	316.987	-160.618	8	84988
MYO1B	MYO1B	-1.5632	352.447	225.465	-70.0722	2	4430
BMPR2	BMPR2	-1.56298	305.926	195.733	-113.738	2	659
C9orf30	C9ORF30	-1.56275	943.888	603.991	-167.9	9	91283
IWS1	IWS1	-1.56269	529.056	338.554	-319.003	2	55677
OCEL1	OCEL1	-1.56184	1038.84	665.136	-356.754	19	79629
TINF2	TINF2	-1.56154	773.058	495.06	-116.456	14	26277
LOC100134304	LOC100134304	-1.56111	735.172	470.929	-176.008		100134304
PAQR7	PAQR7	-1.56074	227.478	145.75	-196.096	1	164091
STIM1	STIM1	-1.56025	248.701	159.398	-164.406	11	6786
CTSL1	CTSL1	-1.56	5607.39	3594.48	-254.503	9	1514
C1orf174	C1ORF174	-1.55975	806.062	516.789	-344.918	1	339448
EGR2	EGR2	-1.55923	217.361	139.403	-166.979	10	1959
HNRPDL	HNRPDL	-1.55903	377.133	241.901	-140.711	4	9987
BAD	BAD	-1.55818	257.61	165.327	-144.445	11	572
NUDT18	NUDT18	-1.55765	309.266	198.547	-225.199	8	79873
WDR13	WDR13	-1.55739	1180.71	758.135	-86.2358	X	64743
A4GALT	A4GALT	-1.55679	174.163	111.873	-146.199	22	53947
TPI1	TPI1	-1.55657	9813.31	6304.45	-104.141	12	7167
DCTN3	DCTN3	-1.55644	961.913	618.023	-132.775	9	11258
NAV2	NAV2	-1.55509	342.082	219.976	-129.789	11	89797
LOC100133999	LOC100133999	-1.55501	187.461	120.553	-114.523		100133999
WDR45L	WDR45L	-1.5549	615.991	396.16	-231.684	17	56270
USP48	USP48	-1.55464	291.196	187.308	-124.687	1	84196
NISCH	NISCH	-1.55463	532.308	342.401	-93.2077	3	11188
HIST1H2BK	HIST1H2BK	-1.55456	1376.44	885.421	-77.3885	6	85236
TRAK2	TRAK2	-1.55448	945.97	608.545	-254.298	2	66008
ACO1	ACO1	-1.55416	1268.78	816.372	-354.571	9	48
C10orf59	C10ORF59	-1.55393	189.773	122.124	-180.607	10	55328
INCENP	INCENP	-1.55359	312.207	200.958	-180.446	11	3619
ELF4	ELF4	-1.55355	217.931	140.28	-139.677	X	2000
BLCAP	BLCAP	-1.5525	844.197	543.767	-312.65	20	10904
LOC441054	LOC441054	-1.55231	178.295	114.858	-131.635		441054
CENPM	CENPM	-1.55219	555.543	357.909	-154.1	22	79019
LASS5	LASS5	-1.55206	511.902	329.821	-163.844	12	91012
LOC220686	LOC220686	-1.55131	300.24	193.541	-104.625	22	220686
MKL1	MKL1	-1.55095	202.623	130.645	-141.606	22	57591
SLC39A3	SLC39A3	-1.55072	680.957	439.125	-148.285	19	29985
RAB20	RAB20	-1.55061	211.65	136.495	-151.838	13	55647
ERCC2	ERCC2	-1.55057	261.261	168.493	-137.943	19	2068
B3GNT1	B3GNT1	-1.55043	797.717	514.514	-46.0476	11	11041
TCEAL8	TCEAL8	-1.55015	658.652	424.896	-107.17	X	90843
FBLN5	FBLN5	-1.54882	180.7	116.669	-118.047	14	10516
LOC642567	LOC642567	-1.54804	283.668	183.243	-176.043		642567
APBA3	APBA3	-1.54722	443.809	286.843	-102.028	19	9546
ALS2CR4	ALS2CR4	-1.54721	856.23	553.401	-155.588	2	65062
SMARCAL1	SMARCAL1	-1.54721	401.629	259.582	-128.861	2	50485
KLF6	KLF6	-1.54713	1177.98	761.4	-228.576	10	1316
TBC1D2B	TBC1D2B	-1.54673	367.632	237.682	-157.625	15	23102
HACL1	HACL1	-1.5466	1530.23	989.42	-179.531	3	26061
ATP10B	ATP10B	-1.54582	318.251	205.878	-86.8238	5	23120
C21orf91	C21ORF91	-1.54435	205.022	132.756	-111.755	21	54149
ECE1	ECE1	-1.5443	204.238	132.253	-81.1577	1	1889
LRRC3	LRRC3	-1.54418	186.529	120.795	-153.341	21	81543
HSPA1B	HSPA1B	-1.54386	1535.71	994.726	-110.924	6	3304
MCTP2	MCTP2	-1.54331	157.87	102.293	-111.547	15	55784
ITPK1	ITPK1	-1.54324	555.767	360.129	-154.718	14	3705
PDZD4	PDZD4	-1.54315	259.109	167.909	-73.5457	X	57595
RPS6KA5	RPS6KA5	-1.54298	328.581	212.953	-88.0841	14	9252
GHDC	GHDC	-1.54039	481.614	312.658	-245.491	17	84514
CHST15	CHST15	-1.53915	167.194	108.627	-62.9172	10	51363
LOC730256	LOC730256	-1.53876	412.558	268.111	-274.101	1	730256
RELB	RELB	-1.53875	281.507	182.945	-128.404	19	5971
HNRNPUL2	HNRNPUL2	-1.53809	1030.97	670.287	-333.944	11	221092
STK35	STK35	-1.53769	308.319	200.507	-226.372	20	140901
LOC644733	LOC644733	-1.53759	212.417	138.15	-172.968	1	644733
EDF1	EDF1	-1.53635	3561.73	2318.31	-337.683	9	8721
STAP2	STAP2	-1.53538	167.338	108.988	-116.633	19	55620
AKNA	AKNA	-1.53472	184.422	120.167	-58.7854		80709
LOC729708	LOC729708	-1.5347	988.992	644.42	-72.2031		729708
COPS4	COPS4	-1.53464	506.979	330.356	-204.203	4	51138
MFN2	MFN2	-1.53454	692.769	451.45	-142.103	1	9927
ZDHHC24	ZDHHC24	-1.53398	315.371	205.59	-136.102	11	254359
HSD17B11	HSD17B11	-1.53381	469.701	306.231	-85.4549	4	51170
MAN1B1	MAN1B1	-1.5332	853.764	556.851	-238.832	9	11253
NLRP2	NLRP2	-1.53319	202.301	131.947	-155.627	19	55655
RCAN3	RCAN3	-1.53304	232.74	151.815	-158.383	1	11123
LOC389672	LOC389672	-1.53276	572.19	373.308	-135.368	8	389672
GANAB	GANAB	-1.53238	1361.92	888.763	-214.549	11	23193
TMEM126A	TMEM126A	-1.53237	1385.77	904.335	-335.188	11	84233
FREQ	FREQ	-1.53182	454.643	296.8	-178.595	9	23413
TPST1	TPST1	-1.53177	583.768	381.107	-185.649	7	8460
WDR4	WDR4	-1.53149	468.655	306.012	-90.334	21	10785
C12orf52	C12ORF52	-1.53103	764.969	499.644	-161.721	12	84934
EXTL1	EXTL1	-1.53093	433.421	283.111	-194.485	1	2134
MEA1	MEA1	-1.53075	769.704	502.828	-184.345	6	4201
FAHD2B	FAHD2B	-1.53043	888.836	580.775	-105.499	2	151313
SPR	SPR	-1.53038	786.121	513.678	-284.851	2	6697
MED15	MED15	-1.52953	212.653	139.031	-184.054	22	51586
MRPL37	MRPL37	-1.52934	3891.18	2544.35	-105.492	1	51253
HSPB1	HSPB1	-1.52911	3042.06	1989.43	-198.541	7	3315
THOC7	THOC7	-1.52886	4532.11	2964.36	-229.672	3	80145
RNF128	RNF128	-1.5287	188.962	123.609	-150.173	X	79589
LOC100133609	LOC100133609	-1.52869	215.925	141.248	-128.749		100133609
B3GNT2	B3GNT2	-1.52858	319.919	209.291	-81.1732	2	10678
LOC440311	LOC440311	-1.52842	561.898	367.632	-102.447		440311
SMAP2	SMAP2	-1.52822	853.992	558.816	-190.026	1	64744
LOC729535	LOC729535	-1.52801	362.817	237.444	-237.013		729535
SQLE	SQLE	-1.52799	1237.02	809.575	-286.427	8	6713
LOC402175	LOC402175	-1.52769	4329.73	2834.17	-195.622		402175
C2orf49	C2ORF49	-1.5263	524.87	343.884	-237.046	2	79074
MEX3D	MEX3D	-1.52551	223.866	146.748	-73.1183	19	399664
TMEM126B	TMEM126B	-1.52506	1471.66	964.989	-170.999	11	55863
TBL1X	TBL1X	-1.52444	337.211	221.203	-228.971	X	6907
HSCB	HSCB	-1.52414	429.086	281.526	-246.944	22	150274
SCARNA9	SCARNA9	-1.52403	208.608	136.88	-119.711	11	619383
KISS1R	KISS1R	-1.52394	165.172	108.385	-74.1317	19	84634
LOC643336	LOC643336	-1.52383	931.11	611.032	-195.788		643336
	HS.547601	-1.52276	292.306	191.959	-160.627	22
ABI2	ABI2	-1.52253	383.665	251.991	-102.917		10152
CUTA	CUTA	-1.52198	2557.98	1680.69	-66.0039	6	51596
CDS2	CDS2	-1.52195	494.32	324.794	-279.35	20	8760
PLCL1	PLCL1	-1.52173	172.943	113.65	-156.214	2	5334
UROD	UROD	-1.52163	2834.4	1862.74	-331.556	1	7389
SEC22B	SEC22B	-1.52158	825.962	542.833	-73.1891	1	9554
VANGL2	VANGL2	-1.52085	212.729	139.876	-161.842	1	57216
CYB5A	CYB5A	-1.5207	934.305	614.39	-246.414	18	1528
SAPS3	SAPS3	-1.52018	508.824	334.713	-176.875	11	55291
RCE1	RCE1	-1.52012	326.791	214.976	-213.796	11	9986
WDR46	WDR46	-1.52005	1172.28	771.214	-71.2954	6	9277
TPP1	TPP1	-1.51974	2293.59	1509.2	-127.904	11	1200
C19orf24	C19ORF24	-1.51884	660.23	434.694	-164.277	19	55009
LOC729926	LOC729926	-1.51883	2969.51	1955.13	-64.5787		729926
LRRC61	LRRC61	-1.51878	171.02	112.604	-128.137	7	65999
STAU1	STAU1	-1.51868	2031.1	1337.41	-199.72	20	6780
WDR51A	WDR51A	-1.51863	754.819	497.041	-93.5086	3	25886
FAM129A	FAM129A	-1.51725	169.777	111.897	-120.189	1	116496
LOC283953	LOC283953	-1.51688	412.671	272.052	-223.331	16	283953
USP53	USP53	-1.51635	206.996	136.509	-117.29	4	54532
C22orf29	C22ORF29	-1.51626	254.191	167.644	-151.147	22	79680
PARP1	PARP1	-1.51522	1896.79	1251.83	-176.441	1	142
HOMER3	HOMER3	-1.51481	269.247	177.743	-64.9313	19	9454
AMMECR1L	AMMECR1L	-1.51477	401.332	264.946	-35.9016	2	83607
MYD88	MYD88	-1.51425	344.81	227.71	-234.545	3	4615
PPFIA1	PPFIA1	-1.51412	515.038	340.156	-192.809	11	8500
MAP1S	MAP1S	-1.51308	483.532	319.568	-270.288	19	55201
WDR68	WDR68	-1.51266	816.608	539.849	-287.803	17	10238
SHKBP1	SHKBP1	-1.51234	310.549	205.343	-208.633	19	92799
VKORC1	VKORC1	-1.512	3939.17	2605.28	-190.803	16	79001
FAM127B	FAM127B	-1.5109	492.237	325.791	-152.884	X	26071
NRAS	NRAS	-1.50998	378.69	250.791	-202.337	1	4893
CFL1	CFL1	-1.50997	6156.31	4077.11	-172.694	11	1072
HABP4	HABP4	-1.50933	304.511	201.752	-77.0144	9	22927
XPNPEP1	XPNPEP1	-1.50929	2025.33	1341.91	-317.411	10	7511
UNC13B	UNC13B	-1.50817	207.173	137.367	-111.753	9	10497
	HS.572538	-1.50791	296.901	196.895	-178.367
RBM4B	RBM4B	-1.50756	659.47	437.442	-206.477	11	83759
CD40	CD40	-1.50694	165.456	109.796	-130.139	20	958
NSFL1C	NSFL1C	-1.50671	465.746	309.114	-188.487	20	55968
IRX3	IRX3	-1.50623	909.791	604.02	-284.321	16	79191
TMED9	TMED9	-1.50575	2738.72	1818.84	-76.543	5	54732
PGD	PGD	-1.50559	2923.86	1942	-154.514	1	5226
CENTG3	CENTG3	-1.50555	901.918	599.062	-251.22	7	116988
NUDT2	NUDT2	-1.50542	387.534	257.425	-222.46	9	318
VAMP3	VAMP3	-1.50378	1745.82	1160.95	-129.265	1	9341
C18orf10	C18ORF10	-1.50374	849.691	565.052	-188.547	18	25941
C1orf41	C1ORF41	-1.50353	1038.92	690.989	-211.664	1	51668
TMEM138	TMEM138	-1.50297	721.634	480.14	-110.941	11	51524
COX7A2L	COX7A2L	-1.50282	4237.4	2819.63	-314.423	2	9167
ACO2	ACO2	-1.50254	766.364	510.047	-102.868	22	50
MESDC1	MESDC1	-1.50213	263.323	175.3	-132.936	15	59274
P704P	P704P	-1.50128	303.765	202.337	-30.5033	14	641455
RAB30	RAB30	-1.50069	186.097	124.007	-132.601	11	27314
MGC16384	MGC16384	-1.50041	313.638	209.035	-179.85		114130
ZDHHC14	ZDHHC14	-1.50013	267.87	178.565	-190.915	6	79683
IAH1	IAH1	-1.50003	1911.21	1274.11	-194.209	2	285148
ZDHHC8	ZDHHC8	-1.4998	2339.78	1560.06	-259.584	22	29801
SEC16A	SEC16A	-1.49971	580.595	387.137	-273.286	9	9919
AP3M2	AP3M2	-1.4994	576.436	384.444	-208.96	8	10947
GORASP2	GORASP2	-1.4991	843.71	562.811	-291.294	2	26003
TK1	TK1	-1.49835	781.662	521.68	-206.223		7083
ZNHIT3	ZNHIT3	-1.49798	1213.14	809.85	-140.611	17	9326
CTDP1	CTDP1	-1.49796	222.438	148.494	-161.001	18	9150
CHAF1B	CHAF1B	-1.49702	358.078	239.194	-227.392	21	8208
BAIAP2	BAIAP2	-1.49658	227.183	151.802	-78.1183	17	10458
MPRIP	MPRIP	-1.49606	674.283	450.707	-114.273	17	23164
LOC729279	LOC729279	-1.49593	3374.1	2255.52	-94.4134		729279
RPS6KB2	RPS6KB2	-1.49589	739.165	494.13	-182.661	11	6199
HJURP	HJURP	-1.4957	923.024	617.119	-121.57	2	55355
C19orf12	C19ORF12	-1.49568	486.886	325.529	-165.507	19	83636
LOC728944	LOC728944	-1.49538	319.563	213.7	-45.8966	2	728944
YPEL4	YPEL4	-1.49513	211.085	141.182	-82.5985	11	219539
DNAJA2	DNAJA2	1.49501	1003.08	1499.62	135.635	16	10294
CENPJ	CENPJ	1.49516	186.94	279.505	127.035	13	55835
SMUG1	SMUG1	1.49574	869.574	1300.66	360.507	12	23583
IDE	IDE	1.49576	163.095	243.951	128.413	10	3416
RAB10	RAB10	1.49578	1427.34	2134.98	60.5289	2	10890
PLP1	PLP1	1.49663	437.052	654.105	184.433	X	5354
TMEM30A	TMEM30A	1.49693	153.627	229.97	360.507	6	55754
SLC35B4	SLC35B4	1.4971	184.1	275.615	360.507	7	84912
LOC644869	LOC644869	1.49711	232.669	348.331	360.507	5	644869
TOMM5	TOMM5	1.49724	1440.7	2157.07	360.507	9	401505
GDAP1	GDAP1	1.49724	127.713	191.217	208.889	8	54332
LOC653778	LOC653778	1.49774	200.782	300.719	130.828	8	653778
LOC151162	LOC151162	1.49777	3126.17	4682.29	360.507	2	151162
SC5DL	SC5DL	1.49804	449.812	673.835	360.507	11	6309
STRA13	STRA13	1.49831	805.964	1207.59	82.1099	17	201254
CHIC2	CHIC2	1.49845	574.488	860.842	360.507	4	26511
FOXJ2	FOXJ2	1.49874	381.942	572.433	360.507	12	55810
COMMD5	COMMD5	1.49919	267.298	400.731	137.605	8	28991
AAGAB	AAGAB	1.49945	227.923	341.76	90.1524	15	79719
COMTD1	COMTD1	1.49954	261.292	391.817	360.507	10	118881
EXOSC4	EXOSC4	1.4996	629.569	944.1	123.141	8	54512
SLC35A5	SLC35A5	1.50005	309.532	464.311	67.4392	3	55032
IDH3A	IDH3A	1.50031	312.088	468.228	58.4519	15	3419
HSP90AB1	HSP90AB1	1.50037	3282.16	4924.46	360.507	6	3326
ZNF671	ZNF671	1.5013	148.221	222.526	360.507	19	79891
HERPUD1	HERPUD1	1.50162	1239.45	1861.19	195.261	16	9709
	HS.192506	1.50171	116.414	174.82	121.594	5
CHPT1	CHPT1	1.50173	1129.79	1696.64	71.1607	12	56994
PTPLAD1	PTPLAD1	1.50187	946.018	1420.8	104.463	15	51495
CYR61	CYR61	1.50235	258.235	387.959	360.507	1	3491
GCLM	GCLM	1.50307	208.382	313.213	191.135	1	2730
JPH1	JPH1	1.50314	180.786	271.748	135.266	8	56704
C14orf124	C14ORF124	1.5034	202.403	304.292	114.622	14	56948
C5orf5	C5ORF5	1.50375	236.671	355.893	360.507	5	51306
ATP5J2	ATP5J2	1.50457	3257.99	4901.87	227.798	7	9551
DNAJC24	DNAJC24	1.50503	128.016	192.667	141.156	11	120526
IGF2BP3	IGF2BP3	1.50513	1068.99	1608.96	93.8465	7	10643
CPSF3	CPSF3	1.50528	1157.66	1742.61	130.706	2	51692
HARS2	HARS2	1.50532	641.533	965.715	360.507	5	23438
KCTD6	KCTD6	1.50541	230.876	347.564	50.3912	3	200845
PTPLB	PTPLB	1.50545	393.956	593.079	97.5593	3	201562
KIAA0232	KIAA0232	1.50573	114.835	172.911	125.91	4	9778
COX4I1	COX4I1	1.50586	7871.32	11853.1	360.507	16	1327
ZNF434	ZNF434	1.50621	201.241	303.111	360.507	16	54925
GCHFR	GCHFR	1.50726	130.33	196.44	95.3642	15	2644
RFC2	RFC2	1.50734	175.201	264.087	68.5574	7	5982
JAM3	JAM3	1.50773	536.866	809.449	360.507	11	83700
CDT1	CDT1	1.50784	291.263	439.177	360.507	16	81620
DEPDC1B	DEPDC1B	1.50822	152.952	230.685	96.7157	5	55789
ZNF812	ZNF812	1.50833	116.173	175.227	68.5297		729648
LONP2	LONP2	1.50834	267.924	404.12	187.506	16	83752
ZFAND2A	ZFAND2A	1.50857	455.955	687.84	122.585	7	90637
KHDRBS3	KHDRBS3	1.5088	337.911	509.841	219.676	8	10656
NSUN6	NSUN6	1.50926	133.633	201.686	65.5337	10	221078
PRKAG1	PRKAG1	1.50948	515.835	778.641	208.745	12	5571
ZNF239	ZNF239	1.50979	140.249	211.746	81.1028	10	8187
GTF2H3	GTF2H3	1.5099	290.115	438.045	136.976	12	2967
ITGB3BP	ITGB3BP	1.51022	228.141	344.543	360.507	1	23421
LOC653158	LOC653158	1.51033	167.456	252.915	360.507	5	653158
WDR60	WDR60	1.51052	143.127	216.196	129.729		55112
IMPDH2	IMPDH2	1.51053	4769.47	7204.43	360.507	3	3615
LOC100130308	LOC100130308	1.51075	1153.38	1742.46	54.1461		100130308
POLR3D	POLR3D	1.51096	174.643	263.879	125.639	8	661
C7orf42	C7ORF42	1.51137	339.755	513.497	360.507	7	55069
C1QBP	C1QBP	1.51165	3864.46	5841.71	108.298	17	708
	HS.443490	1.51176	249.918	377.815	360.507	X
DDX46	DDX46	1.51185	200.777	303.545	63.3824	5	9879
TP53TG3	TP53TG3	1.51191	152.634	230.769	122.009	16	24150
C9orf78	C9ORF78	1.51211	1131.77	1711.36	89.815	9	51759
RPAP1	RPAP1	1.51223	226.52	342.55	360.507	15	26015
CCDC77	CCDC77	1.51233	340.946	515.625	97.0048	12	84318
PPA1	PPA1	1.51266	2517.89	3808.71	360.507	10	5464
ATF5	ATF5	1.5131	376.472	569.638	104.801	19	22809
MCM10	MCM10	1.51316	165.528	250.471	204.942	10	55388
MRPS31	MRPS31	1.51325	477.034	721.871	360.507	13	10240
C8orf55	C8ORF55	1.51394	976.176	1477.87	360.507	8	51337
AGAP8	AGAP8	1.51452	241.012	365.017	360.507	10	728404
LOC401431	LOC401431	1.51482	114.766	173.85	89.5517	7	401431
DNAJA3	DNAJA3	1.51489	1537.09	2328.51	145.856	16	9093
C12orf31	C12ORF31	1.51502	287.776	435.987	360.507	12	84298
LSM1	LSM1	1.51516	1332.19	2018.48	37.4157	8	27257
GTF2H2B	GTF2H2B	1.51563	444.36	673.485	103.06	5	653238
DLGAP5	DLGAP5	1.5161	278.892	422.827	360.507	14	9787
EBAG9	EBAG9	1.51646	217.858	330.372	127.679	8	9166
KIAA0182	KIAA0182	1.51696	142.538	216.224	88.3405	16	23199
MRPL34	MRPL34	1.51708	1285.54	1950.27	360.507	19	64981
SCAMP3	SCAMP3	1.51737	632.572	959.844	194.872	1	10067
OSTC	OSTC	1.51752	1569.27	2381.4	252.744	4	58505
LYSMD2	LYSMD2	1.51769	610.131	925.992	127.633	15	256586
LOC285908	LOC285908	1.51783	127.18	193.038	145.856	7	285908
CNPY4	CNPY4	1.51861	184.396	280.026	138.417	7	245812
SPCS3	SPCS3	1.51883	327.611	497.585	360.507		60559
ELAVL1	ELAVL1	1.51891	133.642	202.99	360.507	19	1994
CDH19	CDH19	1.51954	127.122	193.167	180.208	18	28513
SLC35B1	SLC35B1	1.51968	1067.11	1621.66	360.507	17	10237
TCP1	TCP1	1.52003	368.336	559.882	161.321	6	6950
EXOSC8	EXOSC8	1.52018	290.076	440.966	31.1904	13	11340
FOSB	FOSB	1.52029	198.686	302.06	360.507	19	2354
CKAP4	CKAP4	1.52084	499.099	759.053	64.2519	12	10970
TMEM170B	TMEM170B	1.52123	118.593	180.406	131.977	6	100113407
ITGAV	ITGAV	1.52223	478.541	728.45	360.507	2	3685
UQCRQ	UQCRQ	1.52224	8957.01	13634.7	360.507	5	27089
ZNF556	ZNF556	1.52235	110.694	168.515	33.3078	19	80032
LOC645436	LOC645436	1.5225	4468.73	6803.65	360.507	1	645436
THYN1	THYN1	1.52286	333.536	507.928	141.015	11	29087
ZNF207	ZNF207	1.52291	857.223	1305.47	246.801	17	7756
SLC6A10P	SLC6A10P	1.5233	670.953	1022.07	167.137	16	386757
ASF1A	ASF1A	1.52384	157.058	239.332	113.059	6	25842
C4orf34	C4ORF34	1.52466	372.088	567.306	209.931	4	201895
LOC283267	LOC283267	1.52475	271.488	413.951	360.507	11	283267
KLHDC3	KLHDC3	1.52493	1192.46	1818.41	360.507	6	116138
NCAPG	NCAPG	1.52512	584.374	891.242	360.507	4	64151
CIP29	CIP29	1.52542	1031.75	1573.85	142.885	12	84324
WDR41	WDR41	1.52543	219.938	335.5	360.507	5	55255
C14orf147	C14ORF147	1.5257	337.221	514.498	360.507	14	171546
MTCP1	MTCP1	1.52579	495.41	755.891	360.507	X	4515
PBK	PBK	1.52619	370.653	565.687	111.604	8	55872
ZNF549	ZNF549	1.52622	1295	1976.46	72.9861	19	256051
NDUFS3	NDUFS3	1.52687	2974.37	4541.48	360.507	11	4722
LOC730074	LOC730074	1.52752	402.247	614.439	360.507	6	730074
SKP2	SKP2	1.52764	255.394	390.149	134.344	5	6502
PHF19	PHF19	1.52764	556.358	849.914	273.318	9	26147
KARS	KARS	1.52804	653.483	998.547	72.881	16	3735
ZNF7	ZNF7	1.52811	270.449	413.275	84.0778	8	7553
TFRC	TFRC	1.52827	4622.15	7063.92	360.507	3	7037
COG2	COG2	1.52925	355.12	543.067	105.359	1	22796
SETD3	SETD3	1.52926	349.389	534.305	130.73	14	84193
SIVA	SIVA	1.52989	609.207	932.017	58.5271	14	10572
LYRM7	LYRM7	1.53035	211.218	323.237	88.0199	5	90624
SLTM	SLTM	1.53063	196.424	300.653	246.259	15	79811
EFHA1	EFHA1	1.53073	464.268	710.669	360.507	13	221154
ETFDH	ETFDH	1.53082	188.651	288.791	93.5373	4	2110
ZNF609	ZNF609	1.53084	195.543	299.344	360.507	15	23060
MRP63	MRP63	1.53176	157.043	240.551	191.772	13	78988
RNASEH2B	RNASEH2B	1.53218	155.364	238.045	62.675	13	79621
RHBDD2	RHBDD2	1.53247	477.949	732.442	360.507	7	57414
LOC100129673	LOC100129673	1.53274	577.444	885.072	360.507	17	100129673
LOC100132715	LOC100132715	1.53288	607.965	931.937	179.118		100132715
G6PC3	G6PC3	1.53317	629.448	965.051	360.507	17	92579
EXOSC9	EXOSC9	1.53318	321.453	492.847	360.507	4	5393
LOC100130707	LOC100130707	1.53322	1610.61	2469.41	360.507		100130707
	HS.213541	1.53324	473.571	726.097	142.885	12
UCN	UCN	1.5334	142.946	219.194	190.178	2	7349
ARL2BP	ARL2BP	1.53349	847.071	1298.97	86.1318	16	23568
ZFP82	ZFP82	1.5336	107.513	164.881	118.029	19	284406
TSPAN33	TSPAN33	1.53383	239.815	367.835	360.507	7	340348
LOC100188947	LOC100188947	1.53451	118.653	182.073	132.146	10	100188947
UPF3A	UPF3A	1.53529	210.226	322.759	196.294	13	65110
DDX49	DDX49	1.53533	242.056	371.636	360.507	19	54555
SLC39A1	SLC39A1	1.53588	714.657	1097.63	360.507	1	27173
KIAA1430	KIAA1430	1.53627	118.724	182.393	145.856	4	57587
LOC728643	LOC728643	1.53629	1551.73	2383.9	43.8221	10	728643
NAT5	NAT5	1.53702	1838.06	2825.14	241.012	20	51126
SDHC	SDHC	1.53747	763.143	1173.31	360.507	1	6391
PDIA3P	PDIA3P	1.53749	396.225	609.193	190.26	1	171423
KLHL20	KLHL20	1.53841	215.822	332.023	360.507	1	27252
RPL34	RPL34	1.53847	1098.22	1689.59	191.663	4	6164
TSEN2	TSEN2	1.53856	288.722	444.217	90.8227	3	80746
GTF2F2	GTF2F2	1.53863	802.933	1235.42	360.507	13	2963
CP110	CP110	1.53879	217.553	334.769	360.507	16	9738
HSPC171	HSPC171	1.53948	567.68	873.929	360.507		29100
LOC440926	LOC440926	1.53953	2681.59	4128.4	184.659	2	440926
NAGLU	NAGLU	1.53968	331.066	509.735	132.319	17	4669
LOC100133058	LOC100133058	1.54069	120.124	185.072	360.507		100133058
STYXL1	STYXL1	1.54118	468.594	722.189	360.507	7	51657
CCNA2	CCNA2	1.54124	376.2	579.814	360.507	4	890
PPPDE1	PPPDE1	1.54134	436.998	673.563	102.657	1	51029
ATOH8	ATOH8	1.54142	119.541	184.264	145.856	2	84913
COQ3	COQ3	1.54162	315.582	486.508	102.106	6	51805
SRF	SRF	1.54203	798.456	1231.25	360.507	6	6722
LOC400506	LOC400506	1.54225	323.661	499.166	119.17	16	400506
LHFPL2	LHFPL2	1.54247	442.911	683.178	360.507	5	10184
LOC100133756	LOC100133756	1.5427	138.752	214.054	81.3816		100133756
TMEM59	TMEM59	1.54305	3027.5	4671.59	360.507	1	9528
	HS.568777	1.5434	351.088	541.869	54.8273	10
APPBP2	APPBP2	1.5434	178.202	275.037	182.725	17	10513
CCDC45	CCDC45	1.54348	307.873	475.196	360.507	17	90799
ETFB	ETFB	1.54371	1893.14	2922.46	240.556	19	2109
C5orf21	C5ORF21	1.54391	250.544	386.817	360.507	5	83989
APPL2	APPL2	1.54391	358.832	554.004	57.9926	12	55198
PCSK7	PCSK7	1.54507	237.613	367.128	132.89	11	9159
TAGLN2	TAGLN2	1.54522	949.99	1467.94	187.359	1	8407
BAGE3	BAGE3	1.54604	101.924	157.579	125.356		85318
DIS3L	DIS3L	1.54621	288.057	445.397	101.299	15	115752
KCTD3	KCTD3	1.54636	495.382	766.038	102.266	1	51133
LOC729120	LOC729120	1.54649	365.485	565.219	360.507		729120
MRPL15	MRPL15	1.54714	544.253	842.036	134.314	8	29088
SELM	SELM	1.54725	111.374	172.324	139.928	22	140606
SPOP	SPOP	1.54763	351.84	544.52	180.254	17	8405
LOC642639	LOC642639	1.54771	124.761	193.094	80.0697	9	642639
SEZ6L2	SEZ6L2	1.54775	249.882	386.754	112.393		26470
RBM20	RBM20	1.54788	115.314	178.492	145.856		282996
	HS.579530	1.5483	307.013	475.35	360.507	18
WASF3	WASF3	1.54848	215.218	333.262	360.507	13	10810
SEPHS2	SEPHS2	1.5487	526.716	815.727	360.507	16	22928
EPHA2	EPHA2	1.54891	121.929	188.857	360.507	1	1969
CRIM1	CRIM1	1.54915	118.003	182.804	114.911	2	51232
LOC728809	LOC728809	1.54965	1871.86	2900.73	112.619		728809
MED30	MED30	1.54967	398.184	617.055	360.507	8	90390
TCEA1	TCEA1	1.54969	317.966	492.748	52.6911	8	6917
KIF20A	KIF20A	1.54972	455.491	705.884	360.507	5	10112
CCNDBP1	CCNDBP1	1.55001	689.873	1069.31	123.168	15	23582
PRMT5	PRMT5	1.55035	583.009	903.869	207.733	14	10419
MTPN	MTPN	1.55048	1648.25	2555.58	125.636	7	136319
SPSB2	SPSB2	1.55089	163.346	253.333	134.609	12	84727
EIF2B1	EIF2B1	1.55121	726.439	1126.86	360.507	12	1967
ECD	ECD	1.55124	294.929	457.507	360.507	10	11319
COPZ1	COPZ1	1.55152	894.254	1387.45	75.2451	12	22818
HPDL	HPDL	1.55162	108.705	168.67	138.199	1	84842
INO80	INO80	1.55167	179.795	278.982	244.184	15	54617
LOC439949	LOC439949	1.5524	124.283	192.937	46.8618		439949
XPO4	XPO4	1.55241	230.188	357.346	197.855	13	64328
SLC38A1	SLC38A1	1.55268	248.899	386.461	192.585	12	81539
FCRLA	FCRLA	1.55269	1815.64	2819.11	360.507	1	84824
ICT1	ICT1	1.55304	421.954	655.31	360.507	17	3396
FARSA	FARSA	1.5531	367.592	570.906	360.507	19	2193
PSMC5	PSMC5	1.55315	1889.54	2934.74	360.507	17	5705
GAGE2B	GAGE2B	1.55329	261.16	405.659	360.507	X	645037
RALGAPA1	RALGAPA1	1.5533	141.194	219.317	218.473	14	253959
RAB11A	RAB11A	1.5541	891.098	1384.85	80.5431	15	8766
IBTK	IBTK	1.55415	221.935	344.919	360.507	6	25998
LOC651064	LOC651064	1.55434	773.61	1202.45	38.2178		651064
SETDB2	SETDB2	1.55467	290.447	451.548	360.507	13	83852
CDK2AP1	CDK2AP1	1.55582	5573.94	8672.05	360.507	12	8099
PFKFB3	PFKFB3	1.55601	882.588	1373.31	205.433	10	5209
DCP2	DCP2	1.55621	288.55	449.045	360.507	5	167227
LOC643873	LOC643873	1.55663	419.667	653.266	42		643873
RAD51AP1	RAD51AP1	1.55688	285.576	444.608	360.507	12	10635
LOC647009	LOC647009	1.55746	176.329	274.626	360.507	7	647009
TLN2	TLN2	1.55764	110.856	172.674	112.069	15	83660
GPR37	GPR37	1.55781	148.901	231.959	129.927	7	2861
MPP6	MPP6	1.55826	228.567	356.166	360.507	7	51678
VPS45	VPS45	1.55832	300.774	468.702	138.98	1	11311
	HS.554507	1.5586	132.908	207.15	360.507	9
ATP5I	ATP5I	1.56008	2189.63	3415.99	166.017	4	521
GBAS	GBAS	1.56011	302.318	471.65	104.869	7	2631
ENSA	ENSA	1.56033	392.995	613.202	240.817	1	2029
LOC100133836	LOC100133836	1.5609	244.487	381.621	182.322	5	100133836
TIMELESS	TIMELESS	1.56146	447.804	699.226	360.507	12	8914
LOC648354	LOC648354	1.56173	109.858	171.568	134.043		648354
RHBDF1	RHBDF1	1.56193	1658.59	2590.59	360.507	16	64285
PAICS	PAICS	1.56241	1609.37	2514.49	247.428	4	10606
GSN	GSN	1.56273	743.669	1162.16	360.507	9	2934
LOC400013	LOC400013	1.56274	364.652	569.857	180.173		400013
LOC440157	LOC440157	1.56333	323.975	506.482	117.066	14	440157
NAE1	NAE1	1.56423	402.114	628.999	54.907	16	8883
LOC388532	LOC388532	1.56429	1364.77	2134.9	75.3978		388532
FCGR2A	FCGR2A	1.56507	244.081	382.004	124.246	1	2212
RIMKLB	RIMKLB	1.56564	127.659	199.867	111.516	12	57494
C7orf23	C7ORF23	1.56634	729.205	1142.18	360.507	7	79161
DAZAP2	DAZAP2	1.56659	2468.8	3867.59	360.507	12	9802
RPL23AP53	RPL23AP53	1.56669	143.932	225.497	102.252	8	644128
PAPLN	PAPLN	1.56677	123.76	193.904	360.507	14	89932
EFR3A	EFR3A	1.56685	481.58	754.562	360.507	8	23167
C8orf45	C8ORF45	1.56686	719.289	1127.03	180.254	8	157777
C19orf22	C19ORF22	1.56699	733.798	1149.85	360.507	19	91300
LOC728565	LOC728565	1.56719	227.067	355.858	73.945	5	728565
REV3L	REV3L	1.56818	123.097	193.039	122.259	6	5980
LOC732393	LOC732393	1.56838	146.6	229.924	120.389		732393
RAB21	RAB21	1.56935	296.629	465.515	112.305	12	23011
OPN3	OPN3	1.56946	168.296	264.134	174.227	1	23596
SUB1	SUB1	1.56952	209.825	329.324	145.856	5	10923
C15orf28	C15ORF28	1.56993	127.738	200.54	360.507		80035
REPIN1	REPIN1	1.57072	482.614	758.053	121.125	7	29803
CLYBL	CLYBL	1.57082	178.462	280.333	240.338	13	171425
HNRPA1P4	HNRPA1P4	1.57114	2920.37	4588.32	360.507		389674
SEC11C	SEC11C	1.57114	1278.94	2009.41	360.507	18	90701
ZNF696	ZNF696	1.57136	361.202	567.578	360.507	8	79943
SETD6	SETD6	1.57156	183.087	287.733	145.856	16	79918
CLPX	CLPX	1.57157	295.512	464.42	360.507	15	10845
RBM34	RBM34	1.57172	366.294	575.713	119.909	1	23029
MTHFD2	MTHFD2	1.57187	610.428	959.511	240.338	2	10797
FAF2	FAF2	1.57198	733.266	1152.68	360.507	5	23197
LOC647942	LOC647942	1.57207	120.102	188.809	110.155		647942
	HS.572752	1.57273	123.936	194.918	360.507	9
NDUFB2	NDUFB2	1.57282	4898.33	7704.2	360.507	7	4708
C14orf166	C14ORF166	1.57296	1068.63	1680.91	360.507	14	51637
LOC128192	LOC128192	1.57336	1151.94	1812.43	101.005		128192
RNF157	RNF157	1.57346	144.197	226.889	360.507	17	114804
CELSR3	CELSR3	1.5736	157.913	248.493	360.507	3	1951
SMA4	SMA4	1.57469	218.805	344.551	228.33		11039
PPTC7	PPTC7	1.57473	322.645	508.08	124.24	12	160760
NSUN5C	NSUN5C	1.57476	177.178	279.013	176.613	7	260294
SPATS1	SPATS1	1.57518	131.873	207.724	360.507	6	221409
LOC641844	LOC641844	1.57546	488.27	769.251	136.038	7	641844
DARS2	DARS2	1.57598	373.974	589.377	360.507	1	55157
SIN3A	SIN3A	1.576	395.911	623.954	360.507	15	25942
CKAP5	CKAP5	1.5762	474.541	747.973	206.041	11	9793
HNRPH1	HNRPH1	1.57632	224.78	354.326	179.832	5	3187
TM9SF3	TM9SF3	1.57636	285.161	449.516	360.507	10	56889
THAP11	THAP11	1.57718	877.985	1384.74	360.507	16	57215
SMARCAD1	SMARCAD1	1.57721	161.605	254.886	98.1291	4	56916
POLR1B	POLR1B	1.57731	156.866	247.426	248.493	2	84172
	HS.444329	1.57789	369.408	582.884	360.507	13
NTN4	NTN4	1.57858	115.077	181.659	182.246	12	59277
FAM81A	FAM81A	1.57862	138.304	218.33	129.539	15	145773
C10orf57	C10ORF57	1.57883	190.067	300.084	66.7643	10	80195
DDX56	DDX56	1.57886	810.23	1279.24	360.507	7	54606
MGC16169	MGC16169	1.57906	147.162	232.378	360.507	4	93627
PPIL1	PPIL1	1.57925	484.308	764.845	360.507	6	51645
LOC645385	LOC645385	1.5793	5972.89	9433	91.9249	6	645385
C12orf24	C12ORF24	1.57954	780.477	1232.79	78.6803	12	29902
ADCK2	ADCK2	1.57955	542.759	857.317	360.507	7	90956
FLJ39632	FLJ39632	1.57972	209.745	331.338	124.518	14	642477
CDCA4	CDCA4	1.57993	346.835	547.976	250.92	14	55038
GAGE5	GAGE5	1.5805	195.732	309.355	244.456	X	2577
NSMCE4A	NSMCE4A	1.58093	807.598	1276.76	360.507	10	54780
MRGPRX3	MRGPRX3	1.58128	122.546	193.779	133.544	11	117195
RPUSD2	RPUSD2	1.58138	479	757.479	360.507	15	27079
TMBIM6	TMBIM6	1.58231	3711.84	5873.26	360.507	12	7009
MRPL13	MRPL13	1.58256	928.037	1468.68	134.609	8	28998
TYRO3	TYRO3	1.58281	388.87	615.508	360.507	15	7301
LCN2	LCN2	1.58322	143.291	226.861	360.507	9	3934
PTPRZ1	PTPRZ1	1.58384	124.476	197.15	145.856	7	5803
TCEB1	TCEB1	1.584	1836.8	2909.49	360.507	8	6921
ZDHHC17	ZDHHC17	1.58402	161.115	255.209	360.507	12	23390
EIF3I	EIF3I	1.58432	3889.99	6163	95.6763	1	8668
LOC654121	LOC654121	1.58441	421.788	668.284	85.091		654121
SSBP1	SSBP1	1.58456	2835.18	4492.52	360.507	7	6742
NET1	NET1	1.5846	251.603	398.69	201.279	10	10276
TADA1L	TADA1L	1.58487	179.588	284.624	80.0069	1	117143
ATP1B3	ATP1B3	1.58504	1210.16	1918.15	166.685		483
GLS	GLS	1.58523	461.908	732.231	360.507	2	2744
BRP44L	BRP44L	1.58557	717.699	1137.97	205.246	6	51660
SLC25A44	SLC25A44	1.5856	567.026	899.078	360.507	1	9673
BIVM	BIVM	1.58562	244.318	387.394	226.229	13	54841
PMP22	PMP22	1.58611	2097.34	3326.62	240.338	17	5376
RAPGEF5	RAPGEF5	1.58683	144.827	229.816	360.507	7	9771
RSBN1L	RSBN1L	1.58723	147.66	234.37	120.885	7	222194
RNMT	RNMT	1.58766	627.3	995.938	360.507	18	8731
LOC100131609	LOC100131609	1.5878	2401.73	3813.46	211.921		100131609
LOC100128689	LOC100128689	1.58783	198.053	314.473	180.345	8	100128689
ZKSCAN1	ZKSCAN1	1.58786	130.149	206.659	360.507	7	7586
SIK3	SIK3	1.59066	179.927	286.203	360.507	11	23387
LOC202781	LOC202781	1.59073	386.959	615.548	181.161		202781
TUBGCP4	TUBGCP4	1.59092	230.142	366.137	360.507	15	27229
RSPRY1	RSPRY1	1.59116	257.229	409.293	360.507	16	89970
LOC153561	LOC153561	1.59125	139.053	221.268	95.7651		153561
GAD1	GAD1	1.59164	219.032	348.62	270.977	2	2571
MTMR4	MTMR4	1.59187	489.697	779.534	360.507	17	9110
MMP16	MMP16	1.59248	111.727	177.923	155.641	8	4325
THAP10	THAP10	1.59265	161.807	257.701	114.938	15	56906
EIF2S3	EIF2S3	1.59299	1406	2239.74	360.507	X	1968
NKX2-2	NKX2-2	1.59377	112.901	179.939	360.507	20	4821
HNRNPC	HNRNPC	1.59393	275.369	438.919	360.507	14	3183
NR1H3	NR1H3	1.59444	270.736	431.672	360.507	11	10062
GAGE12J	GAGE12J	1.59453	194.834	310.668	360.507	X	729396
UST	UST	1.59453	127.322	203.019	135.635	6	10090
TBL2	TBL2	1.59472	278.529	444.174	360.507	7	26608
SLBP	SLBP	1.59503	391.287	624.115	240.01	4	7884
RPL4	RPL4	1.59576	8469.58	13515.4	360.507	15	6124
PAXIP1	PAXIP1	1.59583	204.583	326.48	360.507	7	22976
C2orf63	C2ORF63	1.59594	138.856	221.607	360.507	2	130162
TSTA3	TSTA3	1.59616	278.001	443.733	130.706	8	7264
TRAM1	TRAM1	1.59623	2097.83	3348.63	360.507	8	23471
DERL1	DERL1	1.5975	562.44	898.497	360.507	8	79139
NOP14	NOP14	1.59754	232.293	371.098	113.95	4	8602
PMEPA1	PMEPA1	1.59809	183.677	293.532	182.121	20	56937
ZMYND11	ZMYND11	1.59823	245.5	392.364	122.539	10	10771
BTF3	BTF3	1.59846	5552.17	8874.92	245.67	5	689
CCDC72	CCDC72	1.59873	4535.53	7251.1	145.856	3	51372
UBE4A	UBE4A	1.59895	178.735	285.789	99.0979	11	9354
RP9	RP9	1.59899	645.058	1031.44	56.1173	7	6100
CCDC6	CCDC6	1.5992	524.216	838.328	360.507	10	8030
MRPL36	MRPL36	1.59926	2619.91	4189.91	360.507	5	64979
RNASEN	RNASEN	1.59987	207.324	331.693	180.253		29102
PUS3	PUS3	1.59991	193.728	309.947	360.507	11	83480
SYS1	SYS1	1.60024	273.101	437.026	360.507	20	90196
SWAP70	SWAP70	1.60053	730.878	1169.8	360.507	11	23075
RPUSD4	RPUSD4	1.60104	749.988	1200.76	360.507	11	84881
	HS.485155	1.60166	195.222	312.681	360.507	6
MIDN	MIDN	1.60178	441.436	707.084	360.507	19	90007
TMEM209	TMEM209	1.60196	532.984	853.82	360.507	7	84928
ATP5G1	ATP5G1	1.60241	1034.68	1657.98	218.473	17	516
LOC389386	LOC389386	1.60313	248.169	397.846	198.214		389386
MLKL	MLKL	1.60316	188.375	301.996	123.713		197259
FNBP4	FNBP4	1.60419	439.045	704.312	360.507	11	23360
ZIC2	ZIC2	1.6045	369.611	593.04	360.507	13	7546
CYTH2	CYTH2	1.60485	266.966	428.44	86.2837	19	9266
C1orf19	C1ORF19	1.60526	358.048	574.762	360.507	1	116461
KCNJ12	KCNJ12	1.60562	109.677	176.1	70.4604	17	3768
LSM5	LSM5	1.60612	1355.14	2176.52	198.173	7	23658
SULF2	SULF2	1.60689	103.361	166.09	263.857	20	55959
COX7B	COX7B	1.60698	1472.31	2365.97	136.478	X	1349
PHLDA2	PHLDA2	1.60755	344.055	553.084	360.507	11	7262
SLC25A4	SLC25A4	1.60776	2186.33	3515.1	253.181	4	291
	HS.127310	1.60792	765.621	1231.06	138.199	1
GABARAPL2	GABARAPL2	1.60878	1187.2	1909.95	180.253	16	11345
TRNP1	TRNP1	1.6092	513.128	825.724	100.734	1	388610
CDK4	CDK4	1.60924	2202.01	3543.57	360.507	12	1019
PAIP2	PAIP2	1.60985	668.672	1076.46	127.764	5	51247
DIP2B	DIP2B	1.61025	440.591	709.459	199.846	12	57609
	HS.158923	1.61029	167.207	269.252	127.408	3
NECAP1	NECAP1	1.611	528.659	851.67	121.581	12	25977
C9orf58	C9ORF58	1.61213	110.728	178.508	360.507	9	83543
U2AF2	U2AF2	1.61223	775.037	1249.54	206.593	19	11338
RDH10	RDH10	1.61241	148.742	239.832	360.507	8	157506
ENY2	ENY2	1.61307	1593.52	2570.45	360.507	8	56943
SLC30A7	SLC30A7	1.61471	355.081	573.354	360.507	1	148867
BAX	BAX	1.61509	252.529	407.856	128.235	19	581
	HS.294103	1.61532	140.066	226.251	142.885	5
LANCL2	LANCL2	1.61592	131.987	213.28	145.856	7	55915
SHROOM3	SHROOM3	1.61639	114.472	185.031	126.372	4	57619
C17orf80	C17ORF80	1.6166	172.769	279.297	360.507	17	55028
TRAP1	TRAP1	1.61725	695.955	1125.54	360.507	16	10131
GALNTL4	GALNTL4	1.61729	135.818	219.656	58.7293	11	374378
CRYAB	CRYAB	1.61775	110.481	178.732	132.146	11	1410
LOC729608	LOC729608	1.61792	729.611	1180.45	360.507		729608
PIGF	PIGF	1.61794	371.59	601.21	175.947	2	5281
GPR177	GPR177	1.61802	466.397	754.64	166.549	1	79971
SNHG11	SNHG11	1.61816	173.692	281.06	360.507	20	128439
METT11D1	METT11D1	1.61831	262.455	424.733	152.298	14	64745
EIF3M	EIF3M	1.61842	1610.77	2606.91	184.109	11	10480
NOL6	NOL6	1.61956	346.916	561.852	183.551	9	65083
CDK6	CDK6	1.61971	544.83	882.467	360.507	7	1021
RPL22	RPL22	1.62016	2094.13	3392.82	360.507	1	6146
DDX19A	DDX19A	1.62037	292.483	473.93	230.655	16	55308
PHB	PHB	1.62091	803.666	1302.67	360.507	17	5245
ATP5B	ATP5B	1.62181	13271	21523.1	360.507	12	506
GABARAPL1	GABARAPL1	1.6219	423.064	686.167	360.507	12	23710
C8orf33	C8ORF33	1.62302	447.316	726.003	209.253	8	65265
TNFSF4	TNFSF4	1.62346	118.485	192.355	205.051	1	7292
UCHL5	UCHL5	1.62383	534.576	868.059	134.609	1	51377
LOC552889	LOC552889	1.62422	470.407	764.043	360.507	12	552889
XIST	XIST	1.62461	196.68	319.529	95.5044	X	7503
TWIST1	TWIST1	1.62469	368.043	597.958	97.833	7	7291
RHOT2	RHOT2	1.62531	402.114	653.559	132.89	16	89941
UBL7	UBL7	1.62561	367.458	597.344	360.507	15	84993
LOC145783	LOC145783	1.62575	141.012	229.25	360.507	15	145783
MFAP3	MFAP3	1.62676	175.618	285.687	360.507	5	4238
	HS.553301	1.62695	699.734	1138.43	360.507	13
PPP2R3C	PPP2R3C	1.62765	315.62	513.719	117.761	14	55012
PSMB4	PSMB4	1.62828	5077.94	8268.32	360.507	1	5692
LOC402560	LOC402560	1.62845	213.329	347.395	360.507		402560
PPAT	PPAT	1.62852	381.074	620.587	360.507	4	5471
SIRT1	SIRT1	1.6287	148.521	241.895	360.507	10	23411
BAZ1A	BAZ1A	1.62905	169.385	275.937	192.26	14	11177
CLINT1	CLINT1	1.62924	713.405	1162.31	360.507	5	9685
PARP4	PARP4	1.62997	944.219	1539.05	360.507	13	143
EIF3H	EIF3H	1.63021	2109.03	3438.15	360.507	8	8667
GAGE12G	GAGE12G	1.63047	252.687	411.998	360.507	X	645073
C5orf51	C5ORF51	1.63072	365.673	596.31	360.507	5	285636
RENBP	RENBP	1.63095	112.238	183.054	124.188	X	5973
PRKDC	PRKDC	1.63095	211.208	344.469	209.365	8	5591
C16orf87	C16ORF87	1.63098	175.452	286.159	360.507	16	388272
SLC48A1	SLC48A1	1.63124	137.248	223.884	360.507	12	55652
STOM	STOM	1.63154	941.636	1536.32	211.724	9	2040
CLDN12	CLDN12	1.63203	573.685	936.269	360.507	7	9069
C7orf28B	C7ORF28B	1.63213	290.592	474.282	188.509		221960
BFAR	BFAR	1.63325	971.157	1586.14	360.507	16	51283
LOC649553	LOC649553	1.63384	1588.5	2595.35	182.569	7	649553
C11orf60	C11ORF60	1.63461	172.945	282.698	91.7545	11	56912
LOC650003	LOC650003	1.63526	138.209	226.009	360.507		650003
CSGALNACT1	CSGALNACT1	1.63628	151.572	248.013	360.507	8	55790
LOC728732	LOC728732	1.63713	498.844	816.674	50.4447	11	728732
	HS.4988	1.63741	721.126	1180.78	106.257	2
GFPT2	GFPT2	1.63746	202.625	331.789	360.507	5	9945
FAM96B	FAM96B	1.63757	1431.73	2344.56	360.507	16	51647
LOC100133477	LOC100133477	1.63834	2344.06	3840.37	112.7		100133477
CIRH1A	CIRH1A	1.6384	1222.02	2002.16	360.507	16	84916
LOC728457	LOC728457	1.63854	241.423	395.581	70.261	7	728457
TMEM173	TMEM173	1.63878	151.567	248.385	360.507	5	340061
DNAJC14	DNAJC14	1.63941	264.708	433.967	114.538	12	85406
LOC645037	LOC645037	1.63982	224.252	367.733	360.507	X	645037
SEC61A1	SEC61A1	1.64053	1656.72	2717.91	360.507	3	29927
TM4SF18	TM4SF18	1.64089	110.504	181.324	69.8078	3	116441
HLX	HLX	1.64218	118.87	195.206	185.145	1	3142
PMPCB	PMPCB	1.64234	1641.52	2695.93	360.507	7	9512
UQCR	UQCR	1.64263	187.004	307.178	360.507	19	10975
SCO1	SCO1	1.64314	801.868	1317.58	360.507	17	6341
	HS.544637	1.64431	475.94	782.594	81.484	6
PIGQ	PIGQ	1.64476	272.151	447.624	360.507	16	9091
USP24	USP24	1.64507	244.306	401.902	360.507	1	23358
SPARC	SPARC	1.64519	1477.08	2430.09	360.507	5	6678
CHEK1	CHEK1	1.64754	184.631	304.186	360.507	11	1111
KTELC1	KTELC1	1.64876	358.385	590.89	360.507	3	56983
WDR42A	WDR42A	1.64906	426.824	703.856	360.507	1	50717
OBFC1	OBFC1	1.65095	345.994	571.22	360.507	10	79991
CCNB2	CCNB2	1.65112	830.507	1371.27	360.507	15	9133
MLLT11	MLLT11	1.65113	474.535	783.519	360.507	1	10962
PRKAR1A	PRKAR1A	1.65179	1493.89	2467.61	360.507	17	5573
LOC731640	LOC731640	1.65204	1458.59	2409.64	360.507		731640
PRICKLE1	PRICKLE1	1.6529	106.735	176.422	126.416	12	144165
C15orf57	C15ORF57	1.65304	281.219	464.865	198.108	15	90416
DLX1	DLX1	1.65315	229.263	379.007	193.704	2	1745
[truncated: 975 more rows]
