# Supplementary material for: TNF-alpha and metalloproteases as key players in melanoma cells aggressiveness
Source: J Exp Clin Cancer Res. 2018 Dec 28;37:326. doi: 10.1186/s13046-018-0982-1 (PMC6309098; doi:10.1186/s13046-018-0982-1)
Supplement: Supplementary file 1 — Figure S1. Proliferative rate of A375 and SK-MEL-28 cell lines when cultured at three different cell densities. Figure S2. Serum-deprivation induced apoptotic cell death of A375 compared to SK-MEL-28 melanoma cells. Figure S3. Effects of MMP2 on downstream transcripts differentially expressed in A357 vs SK-MEL-28 human melanoma cells. Figure S4. Effects of TNF on transcripts differentially expressed in A357 vs SK-MEL-28 human melanoma cells. Figure S5. Effects of IL6 on downstream transcripts differentially expressed in A357 vs SK-MEL-28 human melanoma cells. Table S1. Summary of the culture media in which the different cell lines are grown. Table S2. List of transcripts differentially expressed in A375 vs SK-MEL-28 melanoma cell lines. Table S3. Ingenuity Pathway Analysis of transcripts differentially expressed in A375 vs SK-MEL-28 melanoma cell lines. Table S4. DAVID Analysis of proteins identified in A375 and SK-MEL-28 melanoma cell lines. Table S5. Ingenuity Pathway Analysis of proteins identified in A375 and SK-MEL-28 melanoma cell lines. (ZIP 5475 kb) [file 13046_2018_982_MOESM1_ESM.zip › Additional file 1 Table S3_Rossi et al.xlsx]

## Sheet: Summary
Summary
Ingenuity Pathway Analysis of transcripts differentially expressed in A375 vs SK-MEL-28 melanoma cell lines
Additional file 1: Table S3a: Molecular and Cellular Functions
Additional file 1: Table S3b: Canonical Pathways
Additional file 1: Table S3c: Networks

## Sheet: S3a_Mol&Cel Function
Additional file 1: Table S3a: Ingenuity Pathway Analysis of transcripts differentially expressed in A375 vs SK-MEL-28 melanoma cell lines (Molecular and Cellular Function)
Molecula and Cellular Function Category	p-value	Molecules
Cell Death and Survival	1,44E-15-1,49E-02	RAC2,BLCAP,TXNDC5,BEX2,CRADD,TNFRSF21,EGLN2,DAPK1,YWHAG,SLC2A1,DDIT4,ANXA2,IGFBP5,SMARCA1,HLA-DRB4,PPP2R2B,CTSB,TRIAP1,TUFM,FLNB,PSMD7,DDIT3,PNKP,ILK,VEGFB,RABL6,ANTXR2,MICA,NDUFAF1,PPM1M,OAS1,CDK2AP1,PARP4,CCDC6,ID3,SEMA3A,SRGN,PROCR,MYH9,SOX9,PPFIA4,PINK1,CDKN2A,SMAD3,CCT2,TRPM8,S100A4,CBX5,PPM1D,CTSD,CYFIP2,NSMAF,CEACAM1,WDR4,CXCL8,MGST1,LAPTM4B,WEE1,LCN2,ERCC2,IGFBP2,BCL2L1,RBX1,CNPY2,PPAT,ML…
Cellular Growth and Proliferation	1,3E-14-1,46E-02	F12,CBX7,RAC2,NES,IL13RA2,CCL20,BEX2,TESC,LAMC1,HLA-DRB3,TNFRSF21,EGLN2,EXOSC9,DAPK1,YWHAG,SLC2A1,PIGF,CRKL,SURF1,IGFBP5,ANXA2,SMARCA1,ERO1B,CTSB,TINF2,APOD,KIF20A,KLF15,DDIT3,PNKP,ILK,VEGFB,ETFDH,RABL6,MICA,FUT4,ETFB,CDK2AP1,TXNIP,DROSHA,NPPC,MAPK6,BRK1,ID3,CCDC6,BUB1,TBC1D8,PROCR,MYH9,SOX9,CDKN2A,AKR1C3,SEPT9,SMAD3,CCT2,S100A4,RSL1D1,PPM1D,CTSD,CCT5,CEACAM1,CXCL8,LAPTM4B,WEE1,LCN2,BAMBI,CREG1,I…
Cellular Development	1,37E-08-1,46E-02	F12,RAC2,CBX7,IL13RA2,CCL20,SSBP2,BEX2,TESC,HLA-DRB3,TMBIM1,HLX,DAPK1,YWHAG,SLC2A1,PIGF,CRKL,IGFBP5,ANXA2,CTSB,APOD,KIF20A,DDIT3,ILK,VEGFB,RABL6,ARHGAP19,MICA,FUT4,CDK2AP1,TXNIP,DROSHA,NPPC,BRK1,MAPK6,CCDC6,ID3,BUB1,PROCR,MYH9,SOX9,CDKN2A,AKR1C3,SEPT9,SMAD3,S100A4,CTSD,CEACAM1,CXCL8,LCN2,BAMBI,CREG1,ERCC2,IGFBP2,BCL2L1,RBX1,LSM1,PPAT,ETV5,PEBP1,DDX21,LOX,E2F3,IQGAP1,SEMA4C,STUB1,ERRFI1,STAT1,SRC,…
Cellular Movement	4,55E-08-1,48E-02	DPYSL2,CIB1,RAC2,CRYAB,NES,IL13RA2,CTSG,CCL20,SERPINA3,CCND1,ANKRD28,FHL2,SRPX2,CTSH,ST6GALNAC2,CAV1,MGP,FOSL1,HES6,IGFBP1,TMSB10/TMSB4X,PLCL1,HIPK2,PRKD1,HLX,SLC2A1,PIGF,CRKL,STK25,FERMT2,ANXA2,IGFBP5,STAT3,TFPI2,PTP4A1,SKP2,CTSL,FSCN1,ARHGEF6,CTSB,PIK3CD,FLNB,CD99,NME1,ICAM1,ARPC1B,GDF15,ILK,CDK4,VEGFB,EPHA4,ALX1,KLHL20,KISS1R,CDH3,ARHGAP19,DAB2,FUT4,HEY1,TJP1,BRK1,SERPINF1,HPSE,THAP11,ID3,SEMA…
Cellular Assembly and Organization	6,21E-07-1,37E-02	DPYSL2,CIB1,CRYAB,HMGN2,STK35,PLEKHM2,CCND1,EIF2A,NCK2,BAIAP2,CAV1,PRKD1,GNG12,DAPK1,ATL1,CRKL,STK25,FERMT2,MAD2L2,CSNK1D,LRRC16A,STAT3,ARPC2,FSCN1,FLNB,NME1,ICAM1,ILK,CDK4,CD74,KLHL20,KISS1R,CRIPAK,ARHGAP19,RNF19A,OPTN,MYD88,FCGR2A,TJP1,PACSIN2,SERPINF1,BRK1,EPHA3,GPI,SERPINH1,MYH9,BMP7,HAUS7,PINK1,PPARGC1A,CDKN2A,DLGAP5,VCX3B (includes others),MPRIP,SEPT9,MBP,PCDHB2,TLN1,HDAC6,MYC,ZW10,RHOG,RHO…
Protein Synthesis	1,58E-06-1,48E-02	CRYAB,SYNCRIP,IGF2BP3,CTSG,SH3GLB1,NCSTN,IDE,PAIP2,EIF2A,TESC,CTSH,ETF1,CAV1,DNAJA3,FOSL1,IGFBP1,EGLN2,DAPK1,PCSK5,ATL1,RRBP1,COPS5,MAD2L2,STOML2,IGFBP5,PCYOX1,FBXO6,RBM4,UBD,CTSL,EIF4H,CTSB,TFRC,BACE2,ENC1,SPPL2A,TUFM,FN1,FBXO7,PSEN2,ST6GALNAC6,PFKL,EIF2B2,STOM,JUN,GBA,MMP8,SARS,GTF2H3,PLAT,PEX14,OAS1,CTSK,EIF3H,C10orf2,DROSHA,FADD,NUB1,DERL1,FBXO2,EIF2B1,MYH9,TPP1,CSF2,PPARGC1A,RPS4Y1,CDKN2A,UB…
Cellular Function and Maintenance	5,02E-06-1,1E-02	CIB1,DPYSL2,TMBIM6,PLEKHM2,STK35,CCND1,ATP2A2,EIF2A,NCK2,SMYD3,BAIAP2,CAV1,GNG12,PRKD1,SGSM2,DAPK1,ATL1,CRKL,STK25,FERMT2,TNFRSF10B,MAD2L2,CSNK1D,LRRC16A,STAT3,TBC1D14,CTSL,ARPC2,FSCN1,TUFM,FLNB,NME1,ICAM1,DDIT3,CDK4,ILK,KLHL20,KISS1R,CRIPAK,ARHGAP19,RNF19A,PRKDC,OPTN,MYD88,FCGR2A,PACSIN2,BRK1,SERPINF1,POLG,EPHA3,HSPA2,GPI,CDKN2D,DERL1,SERPINH1,CDKN1A,MYH9,BMP7,HAUS7,PPFIA4,PINK1,CDKN2A,DLGAP5,MP…
Cellular Compromise	5,85E-06-8,92E-03	CDKN2A,DDIT3,HSPA1A/HSPA1B,HYOU1,ATF6,DNAJB2,TMBIM6,HSPA5,ATP2A2,PRDX6,EIF2A,PTK2,HSP90B1,THBS1,DNAJC4,MCAM,VCP,DAB2,SEMA3B,FAM162A,MFN2,COX4I1,SRC,HSPH1,BAX,SLC38A2,HSPA2,APP,CDH2,PIP5K1C,DERL1,SERPINH1,CDKN1A
Gene Expression	6E-06-1,07E-02	MAGED1,NOLC1,IGF2BP3,HMGN2,BEX2,NPAS2,CCND1,EIF2A,TESC,NCK2,EGR2,GATAD2A,FHL2,CAV1,ETF1,FOSL1,DMAP1,HIPK2,PRKD1,DAPK1,YWHAG,ACACB,NR0B1,TNFRSF10B,MAD2L2,IGFBP5,STAT3,CDCA4,RBM4,SMARCA1,EIF4H,SUPT16H,MXD4,ATOX1,ECM1,KLF15,NME1,DDIT3,SOCS2,ILK,CEBPD,CTDSPL,PSEN2,ALX1,C14orf166,ELF4,ACTR3,HERC5,IBTK,DAB2,HEY1,GTF2H3,PRKDC,PEX14,OAS1,MLLT11,MYD88,NPPC,SERPINF1,POLG,HPSE,ID3,LY96,NR4A2,PIR,YEATS2,GTF2…
Cell-To-Cell Signaling and Interaction	8,47E-06-1,43E-02	CIB1,TMBIM4,NOS3,SERPINB2,NEU1,PAK1,CAV1,ST6GALNAC2,DNAJA3,AFAP1,HIPK2,TESK1,GNG12,DAPK1,CRKL,POU4F1,FERMT2,IGFBP5,ANXA2,STAT3,CDH2,NRCAM,PIP5K1C,SNCA,EPHA2,AKAP12,FLNB,CD99,NME1,TNFSF4,FN1,ICAM1,ILK,ST6GALNAC6,VCAN,KISS1R,UCHL1,CDH3,DAB2,SORT1,FUT4,PLAT,TGFBI,RAB21,TJP1,DPAGT1,EPHA3,APP,LY96,SPRY2,CDKN1A,PRMT5,FCER1G,MYH9,BMP7,CD82,CSF2,CD81,CDKN2A,MPRIP,LIF,SMAD3,BMI1,PCDHB2,TLN1,SDC4,MYC,PTK2,…
Cell Morphology	4,04E-05-1,28E-02	CIB1,DPYSL2,CRYAB,NOLC1,CCND1,ODC1,SMYD3,BAIAP2,MGP,CAV1,FOSL1,PRKD1,SGSM2,DAPK1,CRKL,FERMT2,TNFRSF10B,LRRC16A,MAD2L2,ANXA2,STAT3,TBC1D14,SMARCA1,CTSL,ARPC2,TUFM,FLNB,NME1,ICAM1,DDIT3,GDF15,ILK,IGFBP7,PRKDC,MYD88,FCGR2A,NPPC,SERPINF1,POLG,ERH,ID3,SEMA3A,GPI,WIPF1,CDKN2D,CDKN1A,MYH9,BMP7,PPARGC1A,PINK1,PPFIA4,CDKN2A,MPRIP,LIF,SEPT9,BAD,HSPA5,CTSZ,MYC,HDAC6,RHOG,RHOB,DAG1,CXCL8,EBAG9,KLF4,IGFBP2,BC…
Post-Translational Modification	4,63E-05-6,12E-03	F12,UBA3,BAD,APH1B,HSPA1A/HSPA1B,MMP16,CTSG,NCSTN,DNAJB2,SDC4,METAP2,HDAC6,CTSD,CYFIP2,FKBP1B,CTSH,LPL,DNAJA3,HTRA2,DNAJA2,DAG1,IGFBP1,PDIA5,PCSK5,FBXO6,ADAMTS9,TBL1X,LONP2,TBCE,CTSL,ERO1B,CTSB,HSP90AA1,DNAJB6,BACE2,XPNPEP1,RCE1,SPPL2A,ZMPSTE24,UBE2N,DNAJA4,ATF6,PSEN2,TBC1D10A,MMP8,NEDD8,SPHK1,ECE1,PLAT,CTSK,ERO1A,BAX,AIP,FADD,PPIA,FBXO2,MYH9,TPP1,CTSC
Protein Degradation	4,63E-05-1,31E-03	CDKN2A,UBA3,BAD,MMP16,CTSG,NCSTN,SDC4,TESC,HDAC6,CTSD,CYFIP2,CTSH,LPL,CAV1,DNAJA3,HTRA2,DAG1,IGFBP1,EGLN2,MAD2L2,PCYOX1,FBXO6,ADAMTS9,ASB9,TBL1X,UBD,ANAPC4,CTSL,CTSB,BACE2,XPNPEP1,RCE1,SPPL2A,ZMPSTE24,FBXO7,MMP14,UBE2N,PSEN2,TBC1D10A,GBA,FLNA,STUB1,MMP8,VCP,NEDD8,SPHK1,HPS4,GTPBP4,RASSF1,PLAT,CTSK,BAX,FADD,NUB1,DERL1,FBXO2,MYH9,TPP1,CTSC,PPARGC1A
Cell Cycle	5,27E-05-1,49E-02	KLHDC8B,NES,NOLC1,SSBP2,BEX2,HES1,CCND1,ELAVL1,AFAP1L2,MIA,FHL2,CCNA1,GORASP2,CAV1,FOSL1,HIPK2,TIMP2,TYMS,AMACR,YWHAG,TRIM21,TFDP1,CKS2,FANCG,COPS5,CSNK1D,ANXA2,IGFBP5,RPA1,IER3,STAT3,PTP4A1,SLFN11,SKP2,SMARCA1,UBD,BHLHE40,ZAK,CHKA,TFRC,MXD4,CYR61,AKAP12,FYN,NME1,FN1,DDIT3,CDT1,BTG3,GDF15,TPD52L1,CDK4,ILK,CEBPD,BMPR2,PSEN2,ASNS,CHEK1,ELF4,KAT2B,JUN,PHB,RINT1,RHOD,HERC5,MAD2L1BP,LZTS1,CHN2,E2F5,MC…
Lipid Metabolism	8,36E-05-1,19E-02	HTR2B,ARV1,PLA1A,HSD17B8,LPIN1,A4GALT,CERS5,CAV1,LSS,FOSL1,BRMS1,PRKD1,HSD17B1,GNE,ACACB,NR0B1,STOML2,NR1H3,STAT3,LARGE,PDSS1,PIP5K1C,CHKA,SLC27A1,PLTP,SNCA,ANG,APOD,PRDX2,ST6GALNAC6,CD74,PIGY,SLC27A5,GBA,ALDH1A3,PLIN2,ACSS2,CYP2R1,INPP5E,FCGR2A,GSTA4,DPAGT1,CERK,APP,FADD,ST8SIA5,PTGES,FCER1G,BMP7,CD82,PTGS2,BMP6,CSF2,CHKB,PPARGC1A,CD81,MVD,CFD,LIF,AKR1C3,EEF1A2,CXCL1,CERS2,FDFT1,B4GALNT1,COMT,LP…
Small Molecule Biochemistry	8,36E-05-1,19E-02	HTR2B,GCHFR,ARV1,SNTA1,NOS3,PLA1A,HSD17B8,LPIN1,A4GALT,CERS5,CAV1,LSS,FOSL1,BRMS1,PRKD1,HSD17B1,GNE,ACACB,NR0B1,NR1H3,STOML2,STAT3,LARGE,PDSS1,PIP5K1C,CHKA,TINF2,SLC27A1,PLTP,ANG,SNCA,LDHA,APOD,PRDX2,FN1,CD74,ST6GALNAC6,SOD3,PIGY,SLC27A5,GBA,ALDH1A3,PLIN2,ACSS2,CYP2R1,ENTPD1,INPP5E,FCGR2A,GSTA4,COQ3,DPAGT1,CERK,APP,FADD,ST8SIA5,PTGES,FCER1G,TSPO,BMP7,CD82,PTGS2,BMP6,CSF2,CHKB,PPARGC1A,CD81,ABCB6,…
DNA Replication, Recombination, and Repair	8,56E-05-1,11E-02	ABCB6,CDKN2A,LIF,BAD,SOX10,CUL4A,S100A4,TYMP,SDC4,DFFA,POLB,MYC,PTK2,BNIP3,PAK1,CAV1,KLF2,MUS81,TIMP2,CXCL8,DAPK1,DNASE2,FBLN5,CKS2,SMARCAL1,WEE1,CDK6,IGFBP5,RPA1,TFPI2,CDCA4,IGFBP2,SKP2,SMARCA1,BIRC7,BCL2L1,SSBP1,TFAM,TIMELESS,CD40,RAP1GAP,SIRT1,PDS5A,IGFBP3,PRKCH,CYR61,PPAT,CDK2,HSPB1,PEBP1,FN1,CDT1,MMP14,TPD52L1,IRF3,CCL3,CDKN2B,CHEK1,CCNA2,NFKBIA,JUN,RFC2,SALL2,GTPBP4,STAT1,PRNP,SRC,DUT,NAE1,…
Carbohydrate Metabolism	2,69E-04-1,19E-02	CD81,NAGK,HTR2B,PIGQ,ECD,PLA1A,CHST15,B4GALNT1,GALK2,CYBA,RGS10,ITGAV,CAV1,CHPT1,IRS2,DHDH,C1QBP,IGFBP1,MGAT1,PPP1CA,ALDOC,GNE,GLA,MIF,XYLT1,GNG2,PGM1,SKP2,LARGE,CD40,PIP5K1C,CHKA,IGFBP3,ALDOA,TINF2,SLC27A1,GNS,SNCA,PRDX2,APOD,AKR7A2,SLC35A1,HLA-A,MAN1B1,ST6GALNAC6,PFKL,GK,SOD3,B4GAT1,PRKAG1,GFPT2,XYLB,PIGY,AKR1A1,CS,COG2,SULF2,FUT4,TSTA3,LRP5,ST3GAL2,ST8SIA1,PMM1,OPTN,CHSY3,FCGR2A,COQ3,ST3GAL6,P…
Free Radical Scavenging	8,56E-04-1,32E-02	GAB2,RAC2,CRYAB,MAPK1,TRAP1,TMBIM6,NOS3,BNIP3,SESN1,CYBA,CAV1,CXCL8,SESN3,DDIT4,SH3BP1,SDHC,GSN,CCS,BCL2L1,ATPIF1,PREX1,TFAM,PRSS23,PRELID1,TFRC,TINF2,LDHA,HSPB1,PRDX2,PNKP,FNTB,IQGAP1,PRKCZ,PRDX6,NFKBIA,HK2,NAMPT,PRKCA,NDUFAF1,NRAS,MYD88,FCGR2A,GSTA4,POLG,ALS2,APP,SH3PXD2A,PPIA,CDKN1A,TGFA,IL1B,PTGS2,CSF2,PINK1
Energy Production	3,31E-03-3,31E-03	ATPIF1,RELA,BCL2L1,ENTPD1,PKM,STOML2,TINF2,NOS3,LDHA,PDK4,APP,PARP1
Molecular Transport	3,31E-03-1,19E-02	ABCB6,CFD,EEF1A2,NOS3,FDFT1,B4GALNT1,LPIN1,A4GALT,COMT,LPL,ITGAV,CAV1,C1QBP,BRMS1,PDK4,GNE,CXCL8,GLA,ACACB,XYLT1,STOML2,BCL2L1,ATPIF1,PIP5K1C,IGFBP3,TFRC,TINF2,PLTP,SNCA,LDHA,APOD,RELA,PKM,UGCG,SMPD1,SOD3,PRDX6,HMOX1,GBA,TIMP1,PLIN2,SPHK1,ST8SIA1,ENTPD1,CHSY3,INPP5E,BAX,ZPR1,APP,PARP1,FADD,PTGES,RXRG,GHR,FCER1G,TGFA,IL1B,PTGS2,HMGCR,CSF2
Nucleic Acid Metabolism	3,31E-03-8,92E-03	RELA,ENTPD1,PKM,NMNAT1,STOML2,NOS3,PARP1,APP,NAPRT1,BCL2L1,ATPIF1,NAMPT,TINF2,LDHA,PDK4
Cell Signaling	3,42E-03-7,11E-03	DDAH2,RELA,GCHFR,FN1,MAPK1,MX1,HSPA1A/HSPA1B,KLF6,SNTA1,NOS3,HMOX1,TNIP1,HSP90B1,APOBEC3F,NFKBIA,CAV1,PLSCR1,OAS1,CEBPB,APOBEC3G,APP,PPIC,PPIA,SIRT1,IGFBP3,IL1B,SPR,PTGS2,CSF2
Protein Folding	3,56E-03-3,59E-03	PDIA5,HSPA1A/HSPA1B,DNAJA4,ERO1A,ATF6,DNAJB2,AIP,TBCE,FKBP1B,PPIA,ERO1B,DNAJA3,HSP90AA1,DNAJA2,DNAJB6
Drug Metabolism	6,32E-03-6,32E-03	GSTM1,GSTM2,GSTA4,GLRX,GSTP1
Protein Trafficking	8,92E-03-8,92E-03	IGFBP3,ITGAV,TFRC
© 2000-2015 QIAGEN. All rights reserved.

## Sheet: S3b_Pathway
Additional file 1: Table S3b: Ingenuity Pathway Analysis of transcripts differentially expressed in A375 vs SK-MEL-28 melanoma cell lines (canonical pathways)
Canonical Pathways	-log(p-value)	Ratio	z-score	Molecules
Aryl Hydrocarbon Receptor Signaling	7,71E00	3,05E-01	NaN	CDKN2A,RELA,MAPK1,NQO2,CDK4,NFKB1,CCND1,CHEK1,MYC,CCNA2,CTSD,NCOA7,HSP90B1,CCNA1,ALDH1A1,GSTM2,JUN,HSP90AB1,ALDH1A3,NEDD8,GSTM1,ALDH1B1,SRC,MGST1,TFDP1,GSTA4,TYR,CDK6,BAX,GSTO1,AIP,RXRG,NFIA,CDKN1A,HSP90AA1,IL1B,NFIB,DCT,NRIP1,GSTP1,CDK2,MGST3,HSPB1
OX40 Signaling Pathway	6,15E00	3,61E-01	NaN	B2M,HLA-DMA,RELA,HLA-DOA,TNFSF4,HLA-A,HLA-B,HLA-DQA1,HLA-DMB,HLA-DQB1,NFKB1,HLA-DPA1,HLA-G,BCL2L1,JUN,HLA-DRB4,NFKBIA,HLA-DRB3,HLA-DRA,FCER1G,HLA-F,HLA-DPB1
Antigen Presentation Pathway	5,76E00	4,25E-01	NaN	B2M,HLA-DMA,HLA-DOA,PSMB5,HLA-A,HLA-B,HLA-DQA1,CIITA,HLA-DMB,CD74,HLA-DPA1,HLA-G,HLA-DRB4,HLA-DRB3,HLA-DRA,HLA-F,HLA-DPB1
Superpathway of Cholesterol Biosynthesis	5,62E00	5,19E-01	NaN	MVD,SQLE,NSDHL,ACAT2,MSMO1,TM7SF2,SC5D,FDPS,FDFT1,EBP,DHCR7,LSS,HMGCR,HMGCS1
Estrogen-mediated S-phase Entry	5,54E00	4,81E-01	NaN	E2F4,TFDP1,CDK4,E2F3,CCND1,SKP2,MYC,CCNA2,CCNA1,CDKN1A,E2F5,CDK2,E2F2
Cholesterol Biosynthesis I	5,19E00	6,92E-01	NaN	SQLE,FDFT1,EBP,NSDHL,DHCR7,MSMO1,LSS,TM7SF2,SC5D
Cholesterol Biosynthesis II (via 24,25-dihydrolanosterol)	5,19E00	6,92E-01	NaN	SQLE,FDFT1,EBP,NSDHL,DHCR7,MSMO1,LSS,TM7SF2,SC5D
Cholesterol Biosynthesis III (via Desmosterol)	5,19E00	6,92E-01	NaN	SQLE,FDFT1,EBP,NSDHL,DHCR7,MSMO1,LSS,TM7SF2,SC5D
Cell Cycle: G1/S Checkpoint Regulation	4,85E00	3,24E-01	NaN	CDKN2A,E2F4,PA2G4,TFDP1,SMAD3,PAK1IP1,BMI1,CDK4,CDK6,E2F3,CCND1,CDKN2B,SIN3A,SKP2,HDAC6,MYC,CDKN2D,FOXO1,CDKN1A,E2F5,E2F2,CDK2
NRF2-mediated Oxidative Stress Response	4,79E00	2,41E-01	NaN	AKR7A2,AKR7A3,MAPK1,ABCC2,NQO2,ACTA2,MAF,DNAJA4,HSPB8,DNAJB2,PRKCZ,SOD3,HMOX1,AKR1A1,GSTM2,JUN,DNAJC4,VCP,DNAJA3,FOSL1,DNAJA2,GCLM,PRKD1,PRKCA,GSTM1,UBB,MGST1,NRAS,PIK3C2A,RRAS,GSTA4,HERPUD1,GSTO1,RRAS2,RBX1,DNAJB11,DNAJC14,PRKCH,PIK3CD,DNAJB6,ABCC4,HACD3,ENC1,GSTP1,MGST3
Cdc42 Signaling	4,5E00	2,45E-01	NaN	B2M,HLA-DOA,RALA,MPRIP,MAP3K11,ARPC1B,MAPK1,HLA-A,MYL5,HLA-DQA1,LIMK2,HLA-DMB,HLA-DQB1,CDC42EP2,IQGAP1,PRKCZ,HLA-DPA1,HLA-G,PAK1,JUN,ACTR3,HLA-DRB3,BAIAP2,HLA-DRA,HLA-F,HLA-DPB1,SRC,HLA-DMA,CFL1,HLA-B,WIPF1,HLA-DRB4,ARPC2,ARHGEF6,FCER1G
Cytotoxic T Lymphocyte-mediated Apoptosis of Target Cells	4,41E00	3,46E-01	NaN	B2M,HLA-DMA,HLA-DOA,HLA-A,HLA-B,HLA-DQA1,HLA-DMB,HLA-DQB1,DFFA,HLA-DPA1,FADD,HLA-G,HLA-DRB4,HLA-DRB3,HLA-DRA,FCER1G,HLA-F,HLA-DPB1
Chronic Myeloid Leukemia Signaling	4,24E00	2,65E-01	NaN	CDKN2A,GAB2,RELA,E2F4,NRAS,PIK3C2A,TFDP1,BAD,MAPK1,PA2G4,RRAS,CRKL,SMAD3,CDK6,CDK4,E2F3,NFKB1,CCND1,SIN3A,HDAC6,MYC,BCL2L1,RRAS2,CDKN1A,E2F5,PIK3CD,E2F2
Molecular Mechanisms of Cancer	4,18E00	1,96E-01	NaN	CDKN2A,GAB2,RAC2,MAPK1,APH1B,BAD,SMAD3,NCSTN,CCND1,MYC,PTK2,PAK1,RHOG,RHOB,HIPK2,BMP8B,PRKD1,E2F2,E2F4,TFDP1,RRAS,RALB,CDK6,FZD9,RAC3,BCL2L1,RHOQ,ARHGEF6,PIK3CD,PRKCH,LEF1,CDK2,RELA,FYN,RALA,PA2G4,RHOT2,CDK4,BMPR2,PSEN2,NFKB1,E2F3,CDKN2B,PRKCZ,PRKAG1,CHEK1,NFKBIA,JUN,RHOD,E2F5,ARHGEF2,PRKCA,SRC,PRKDC,LRP5,NRAS,PIK3C2A,BAX,SIN3A,GNAI2,FADD,ARHGEF5,CDKN2D,RRAS2,FOXO1,ADCY1,CDKN1A,BMP7,BMP6,BCL2L11,…
Allograft Rejection Signaling	3,97E00	2,88E-01	NaN	B2M,HLA-DMA,HLA-DOA,HLA-A,HLA-B,HLA-DQA1,HLA-DMB,HLA-DQB1,HLA-DPA1,HLA-G,HLA-DRB4,CD40,HLA-DRB3,HLA-DRA,FCER1G,HLA-F,HLA-DPB1
Pancreatic Adenocarcinoma Signaling	3,9E00	2,52E-01	NaN	CDKN2A,RELA,RALA,MAPK1,BAD,PA2G4,SMAD3,CDK4,VEGFB,NFKB1,E2F3,CDKN2B,CCND1,HMOX1,E2F5,STAT1,E2F2,E2F4,PLD3,PIK3C2A,TFDP1,STAT3,SIN3A,BCL2L1,CDKN1A,TGFA,PIK3CD,PTGS2,CDK2
Cyclins and Cell Cycle Regulation	3,83E00	2,64E-01	NaN	CDKN2A,E2F4,PA2G4,TFDP1,WEE1,PPP2R5B,CDK4,CDK6,CCNB2,E2F3,CCND1,CDKN2B,SIN3A,SKP2,HDAC6,CCNA2,CDKN2D,CCNA1,PPP2R2B,CDKN1A,E2F5,E2F2,CDK2
IGF-1 Signaling	3,81E00	2,65E-01	NaN	YWHAH,MAPK1,BAD,SOCS2,SRF,IGFBP7,PRKAG1,PRKCZ,PTK2,JUN,RPS6KB2,IRS2,IGFBP1,YWHAG,NRAS,PIK3C2A,RRAS,YWHAB,IGFBP5,STAT3,IGFBP2,RRAS2,FOXO1,IGFBP3,PIK3CD,CYR61,PRKAR1A
Fcγ Receptor-mediated Phagocytosis in Macrophages and Monocytes	3,73E00	2,74E-01	NaN	SRC,FYN,GAB2,RAC2,PLD3,ARPC1B,MAPK1,FCGR2A,ACTA2,TLN1,RAC3,PRKCZ,NCK2,HMOX1,PAK1,TLN2,ACTR3,ARPC2,EZR,VAMP3,RPS6KB2,RAB11A,PRKCH,CSF2,PRKD1,PRKCA
Glycolysis I	3,56E00	4,55E-01	NaN	PGK1,GPI,TPI1,PKM,ENO2,ALDOA,PFKP,PFKL,GAPDHS,ALDOC
Eumelanin Biosynthesis	3,47E00	1E00	NaN	MIF,DDT,TYR,DCT
Regulation of Cellular Mechanics by Calpain Protease	3,17E00	2,43E-01	NaN	SRC,NRAS,MAPK1,RRAS,CDK6,CDK4,TLN1,CCND1,PTK2,CCNA2,RRAS2,CCNA1,TLN2,EZR,CAPN1,ACTN1,CDK2
IL-8 Signaling	3,16E00	2,14E-01	NaN	RAC2,RELA,ICAM1,MAPK1,RHOT2,CXCL1,VEGFB,LIMK2,NFKB1,IQGAP1,CCND1,PRKCZ,PTK2,HMOX1,GNG11,JUN,RHOG,RHOB,RHOD,ITGAV,PRKD1,LASP1,GNG12,PRKCA,SRC,CXCL8,NRAS,PLD3,PIK3C2A,RRAS,GNG2,BAX,RAC3,CSTB,GNAI2,BCL2L1,RRAS2,RHOQ,PRKCH,PIK3CD,PTGS2
Prostate Cancer Signaling	3,14E00	2,42E-01	NaN	RELA,NRAS,PIK3C2A,PA2G4,MAPK1,BAD,TFDP1,RRAS,NFKB1,CCND1,SIN3A,HSP90B1,RRAS2,NFKBIA,FOXO1,HSP90AB1,CDKN1A,HSP90AA1,LEF1,PIK3CD,GSTP1,CDK2
Non-Small Cell Lung Cancer Signaling	3,14E00	2,6E-01	NaN	CDKN2A,NRAS,PIK3C2A,PA2G4,MAPK1,BAD,TFDP1,RRAS,CDK6,CDK4,CCND1,SIN3A,STK4,RXRG,RRAS2,TGFA,PIK3CD,PRKCA,RASSF1
Glioma Invasiveness Signaling	2,98E00	2,88E-01	NaN	TIMP3,NRAS,PIK3C2A,MAPK1,RRAS,RHOT2,PLAUR,PTK2,RHOG,RRAS2,RHOQ,RHOB,TIMP1,RHOD,ITGAV,PIK3CD,TIMP2
Colanic Acid Building Blocks Biosynthesis	2,93E00	5E-01	NaN	GMPPB,TSTA3,GPI,GALK2,GMPPA,PMM1,GALT
PI3K/AKT Signaling	2,87E00	2,15E-01	NaN	RELA,GAB2,YWHAH,MAPK1,BAD,GDF15,PPP2R5B,ILK,NFKB1,NOS3,CCND1,PRKCZ,HSP90B1,NFKBIA,HSP90AB1,RPS6KB2,RHEB,YWHAG,NRAS,RRAS,YWHAB,BCL2L1,RRAS2,FOXO1,PPP2R2B,CDKN1A,HSP90AA1,PIK3CD,PTGS2
Glioma Signaling	2,87E00	2,26E-01	NaN	CDKN2A,E2F4,NRAS,PIK3C2A,PA2G4,MAPK1,TFDP1,RRAS,CDK4,CDK6,E2F3,CDKN2B,CCND1,PRKCZ,SIN3A,CDKN2D,RRAS2,CDKN1A,E2F5,PRKCH,PIK3CD,PRKD1,E2F2,PRKCA
Virus Entry via Endocytic Pathways	2,85E00	2,5E-01	NaN	B2M,SRC,RAC2,FLNB,FYN,NRAS,PIK3C2A,RRAS,HLA-A,HLA-B,ACTA2,RAC3,PRKCZ,CD55,RRAS2,FLNA,CLTA,CAV1,TFRC,PRKCH,PIK3CD,PRKD1,PRKCA
TCA Cycle II (Eukaryotic)	2,85E00	4,09E-01	NaN	SUCLA2,CS,OGDHL,ACO2,DLD,SDHC,IDH3A,MDH2,ACO1
Thrombopoietin Signaling	2,71E00	2,71E-01	NaN	GAB2,NRAS,MAPK1,PIK3C2A,RRAS,STAT3,PRKCZ,MYC,JUN,RRAS2,IRS2,PIK3CD,PRKCH,STAT1,PRKD1,PRKCA
ILK Signaling	2,71E00	2,11E-01	NaN	FLNB,RELA,SNAI2,FN1,MAPK1,ACTA2,RHOT2,MYL5,PPP2R5B,ILK,VEGFB,NFKB1,CCND1,MYC,NCK2,PTK2,PARVB,JUN,RHOG,RHOB,RHOD,FLNA,IRS2,TMSB10/TMSB4X,ACTN1,TESK1,PARVA,CFL1,PIK3C2A,FERMT2,RPS6KA5,RHOQ,PPP2R2B,ARHGEF6,MYH9,RPS6KA4,LEF1,PIK3CD,PTGS2
Integrin Signaling	2,65E00	2E-01	NaN	RAC2,FYN,MPRIP,RALA,MAP3K11,ARPC1B,TSPAN7,MAPK1,ACTA2,RHOT2,MYL5,ILK,TLN1,ITGA10,BCAR1,PTK2,NCK2,PARVB,PAK1,ACTR3,RHOG,RHOB,RHOD,CAV1,ITGAV,ACTN1,SRC,PARVA,NRAS,PIK3C2A,RRAS,CRKL,RALB,RAC3,WIPF1,TLN2,RRAS2,RHOQ,ARPC2,CAPN1,PIK3CD
IL-3 Signaling	2,64E00	2,6E-01	NaN	GAB2,NRAS,PIK3C2A,MAPK1,BAD,RRAS,CRKL,PPP3CC,STAT3,PRKCZ,PAK1,RRAS2,JUN,FOXO1,PRKCH,PIK3CD,STAT1,PRKD1,PRKCA
Small Cell Lung Cancer Signaling	2,64E00	2,26E-01	NaN	RELA,PIK3C2A,PA2G4,TFDP1,CDK6,CDK4,NFKB1,CCND1,CDKN2B,SIN3A,SKP2,PTK2,MYC,RXRG,BCL2L1,NFKBIA,PIK3CD,PTGS2,CDK2
Protein Ubiquitination Pathway	2,64E00	1,94E-01	NaN	CRYAB,PSMA3,HSPA1A/HSPA1B,DNAJB2,HSPA5,TCEB1,PSMC5,USP48,PAN2,USP53,UCHL5,PSMA2,PSMB5,UBE2Q1,SKP2,UBD,ANAPC4,RBX1,HSPB11,DNAJC14,HSP90AA1,DNAJB6,HSPB1,B2M,USP24,PSMD7,HLA-A,UBE2N,DNAJC12,HSPB8,UBE4A,UCHL1,HSP90B1,HSP90AB1,DNAJC4,STUB1,USP42,PSMB4,UCHL3,UBB,HSPH1,HLA-B,UBE2L6,HSPA2,DNAJC24,PSMC1,UBE2J1,HSCB,DNAJB11,UBE2E2,UBA1
Rac Signaling	2,64E00	2,14E-01	NaN	ABI2,RELA,NRAS,MAP3K11,PIK3C2A,CFL1,ARPC1B,MAPK1,RRAS,BRK1,LIMK2,NFKB1,IQGAP1,PRKCZ,CDK5R1,PTK2,PAK1,RRAS2,CYFIP2,ACTR3,JUN,PIP5K1C,ARPC2,BAIAP2,PIK3CD
Germ Cell-Sertoli Cell Junction Signaling	2,61E00	2,17E-01	NaN	RAC2,MAP3K11,MAPK1,ACTA2,RHOT2,ILK,LIMK2,IQGAP1,BCAR1,PTK2,PAK1,RHOG,RHOB,RHOD,TUBB4A,ACTN1,PLS1,SRC,TUBB3,NRAS,PIK3C2A,MAP3K6,TJP1,RRAS,TUBB2A,GSN,RAC3,CDH2,RHOQ,RRAS2,TUBB6,PIK3CD,CLINT1,A2M
Androgen Signaling	2,55E00	1,98E-01	NaN	RELA,MAPK1,SMAD3,POLR2J,POLR2B,NFKB1,CCND1,PRKAG1,PRKCZ,KAT2B,GNG11,JUN,POLR2C,GNG12,PRKD1,PRKCA,GTF2H3,POLR2J2/POLR2J3,SRC,GNG2,ERCC2,GNAI2,GTF2H4,HSP90AA1,PRKCH,PRKAR1A
Semaphorin Signaling in Neurons	2,53E00	2,88E-01	NaN	DPYSL2,FYN,MAPK1,CFL1,DPYSL3,DPYSL4,RHOT2,LIMK2,PTK2,SEMA3A,PAK1,RHOQ,RHOG,RHOB,RHOD
ERK/MAPK Signaling	2,53E00	1,96E-01	NaN	RAC2,FYN,BAD,MAPK1,YWHAH,DUSP6,PPP1R3C,PPP2R5B,SRF,TLN1,BCAR1,PRKAG1,MYC,PTK2,ELF4,PAK1,PPP1R7,PPP1CA,STAT1,PRKCA,SRC,YWHAG,NRAS,PIK3C2A,RRAS,YWHAB,CRKL,RPS6KA5,STAT3,RAC3,TLN2,H3F3A/H3F3B,RRAS2,PPP2R2B,RPS6KA4,DUSP4,PIK3CD,PRKAR1A,HSPB1
VEGF Signaling	2,49E00	2,32E-01	NaN	EIF1AY,SRC,NRAS,PIK3C2A,MAPK1,BAD,RRAS,ACTA2,VEGFB,NOS3,EIF2B2,ELAVL1,PTK2,EIF2S2,BCL2L1,RRAS2,FOXO1,EIF2B1,EIF2S3,PIK3CD,ACTN1,PRKCA
tRNA Charging	2,48E00	3,16E-01	NaN	WARS2,NARS,RARS,GARS,KARS,DARS2,HARS2,TARS,SARS,MARS,NARS2,FARSA
Cell Cycle: G2/M DNA Damage Checkpoint Regulation	2,46E00	2,71E-01	NaN	CDKN2A,PRKDC,KAT2B,YWHAG,YWHAH,CKS2,YWHAB,WEE1,CDKN1A,CCNB2,PRKCZ,CHEK1,SKP2
Glycogen Degradation II	2,45E00	5,56E-01	NaN	PGM5,PGM1,PYGB,TYMP,PGM2
mTOR Signaling	2,4E00	2,01E-01	NaN	RPS4Y1,MAPK1,RHOT2,PPP2R5B,VEGFB,RPS23,EIF3C/EIF3CL,PRKCZ,PRKAG1,HMOX1,RHOG,RHOB,EIF3D,RHOD,RPS6KB2,PRKD1,EIF4B,PRKCA,RHEB,PLD3,NRAS,PIK3C2A,EIF3H,DDIT4,RRAS,EIF3J,RPS6KA5,EIF3M,EIF3F,RRAS2,RHOQ,PPP2R2B,EIF3I,PRR5,RPS6KA4,RPS4Y2,PRKCH,PIK3CD
GDP-mannose Biosynthesis	2,4E00	6,67E-01	NaN	GMPPB,GPI,GMPPA,PMM1
NAD Salvage Pathway II	2,36E00	3,81E-01	NaN	NT5C3A,ACP2,NMRK1,NT5E,NMNAT1,NT5C2,ACP5,NT5C
Urate Biosynthesis/Inosine 5'-phosphate Degradation	2,35E00	4,62E-01	NaN	NT5C3A,IMPDH2,NT5E,PNP,NT5C2,NT5C
Bladder Cancer Signaling	2,34E00	2,36E-01	NaN	CDKN2A,CXCL8,DAPK1,NRAS,PA2G4,MAPK1,TFDP1,RRAS,MMP16,MMP14,CDK4,VEGFB,RPS6KA5,CCND1,SIN3A,MYC,RRAS2,THBS1,MMP8,CDKN1A,RASSF1
Estrogen Receptor Signaling	2,29E00	2,11E-01	NaN	MAPK1,GTF2F2,POLR2J,TAF7,TAF10,POLR2B,G6PC3,KAT2B,POLR2C,MED15,IGFBP1,GTF2H3,POLR2J2/POLR2J3,PRKDC,SRC,NRAS,RRAS,NR0B1,MED30,PHB2,RBFOX2,ERCC2,H3F3A/H3F3B,RRAS2,GTF2H4,NRIP1,PPARGC1A,TAF15
Mitochondrial Dysfunction	2,25E00	2,06E-01	NaN	NDUFA4,COX7B,APH1B,UQCR11,RHOT2,NCSTN,COX7A2L,PSEN2,ATP5E,NDUFB9,ATP5G1,CYB5R3,ATP5J2,NDUFA10,HTRA2,ATP5I,COX4I1,NDUFAF1,COX7B2,SURF1,SDHC,NDUFS3,GPX7,APP,NDUFS8,ATP5B,BACE2,CYB5A,SNCA,NDUFB2,UQCRQ,MAOA,PINK1,COX6C
HGF Signaling	2,22E00	2,25E-01	NaN	CDKN2A,MAP3K11,NRAS,PIK3C2A,MAPK1,MAP3K6,RRAS,CRKL,STAT3,CCND1,PRKCZ,PTK2,ELF4,PAK1,RRAS2,JUN,CDKN1A,PRKCH,PIK3CD,PTGS2,PRKD1,CDK2,PRKCA
Methylglyoxal Degradation III	2,2E00	5E-01	NaN	AKR7A2,AKR7A3,AKR1A1,FAM213B,AKR1C3
HIF1α Signaling	2,17E00	2,25E-01	NaN	EGLN2,NRAS,PIK3C2A,MAPK1,SLC2A1,RRAS,MMP16,COPS5,MMP14,MAPK6,VEGFB,NOS3,TCEB1,SLC2A3,LDHB,JUN,EGLN1,RRAS2,RBX1,MMP8,HSP90AA1,PIK3CD,LDHA
Growth Hormone Signaling	2,1E00	2,39E-01	NaN	PIK3C2A,MAPK1,SOCS2,SRF,RPS6KA5,STAT3,PRKCZ,GHR,IGFBP3,RPS6KB2,RPS6KA4,PIK3CD,PRKCH,STAT1,A2M,PRKD1,PRKCA
Role of Tissue Factor in Cancer	2,1E00	2,2E-01	NaN	CXCL8,FYN,SRC,NRAS,PIK3C2A,CFL1,MAPK1,RRAS,EGR1,CXCL1,PLAUR,RPS6KA5,LIMK2,BCL2L1,PAK1,RRAS2,PDXP,ITGAV,IL1B,RPS6KA4,PIK3CD,CSF2,CYR61,PRKCA
Melanoma Signaling	2,09E00	2,73E-01	NaN	CDKN2A,NRAS,RRAS2,BAD,MAPK1,PIK3C2A,RRAS,MITF,CDKN1A,CDK4,PIK3CD,CCND1
Autoimmune Thyroid Disease Signaling	2,09E00	2,26E-01	NaN	HLA-G,HLA-DMA,HLA-DOA,CD40,HLA-A,HLA-DRA,HLA-B,HLA-DQA1,FCER1G,HLA-DMB,HLA-DQB1,HLA-F
Sucrose Degradation V (Mammalian)	2,08E00	5,71E-01	NaN	TPI1,ALDOA,GALM,ALDOC
Glucocorticoid Receptor Signaling	2,08E00	1,77E-01	NaN	RELA,ICAM1,YWHAH,MAPK1,SGK1,HSPA1A/HSPA1B,GTF2F2,SMAD3,POLR2J,SMARCD2,TAF10,POLR2B,TAF7,NFKB1,HSPA5,CCL3,PRKAG1,TSC22D3,GTF2A2,HSP90B1,NFKBIA,POLR2C,KAT2B,JUN,HSP90AB1,STAT1,GTF2H3,POLR2J2/POLR2J3,CXCL8,NRAS,PIK3C2A,RRAS,CEBPB,PPP3CC,STAT3,ERCC2,HSPA2,BCL2L1,RRAS2,GTF2H4,CDKN1A,IL1B,HSP90AA1,PIK3CD,NRIP1,PTGS2,CSF2,A2M,TAF15
ERK5 Signaling	2,07E00	2,5E-01	NaN	SRC,YWHAG,NRAS,LIF,YWHAH,BAD,RRAS,YWHAB,SGK1,RPS6KA5,PRKCZ,MYC,RRAS2,RPS6KB2,RPS6KA4,FOSL1
Signaling by Rho Family GTPases	2,04E00	1,77E-01	NaN	RELA,MAP3K11,ARPC1B,SEPT9,MAPK1,SEPT3,ACTA2,RHOT2,MYL5,WASF3,LIMK2,CDC42EP2,IQGAP1,NFKB1,PRKCZ,PTK2,PAK1,GNG11,ACTR3,JUN,RHOG,RHOB,RHOD,CDH3,EZR,BAIAP2,ARHGEF2,GNG12,CFL1,PIK3C2A,GNG2,CDC42EP3,CDH19,GNAI2,ARHGEF5,WIPF1,CDH2,RHOQ,PIP5K1C,ARPC2,ARHGEF6,PIK3CD,SEPT6,MSN
Neuregulin Signaling	2,01E00	2,11E-01	NaN	SRC,NRAS,MAPK1,BAD,RRAS,CRKL,ERBB3,CDK5R1,PRKCZ,MYC,HSP90B1,RRAS2,HSP90AB1,RPS6KB2,TGFA,HSP90AA1,ERRFI1,PRKCH,PRKD1,PRKCA
Glycogen Degradation III	1,99E00	4,55E-01	NaN	PGM5,PGM1,PYGB,TYMP,PGM2
CDK5 Signaling	1,95E00	2,25E-01	NaN	LAMA5,NRAS,MAPK1,RRAS,CABLES1,PPP1R3C,EGR1,PPP2R5B,CDK5R1,PRKAG1,FOSB,LAMC1,RRAS2,PPP1R7,CAPN1,PPP2R2B,ADCY1,LAMB1,PPP1CA,PRKAR1A
Graft-versus-Host Disease Signaling	1,92E00	2,61E-01	NaN	HLA-G,HLA-DMA,HLA-DOA,HLA-A,HLA-DRA,HLA-B,HLA-DQA1,FCER1G,IL1B,HLA-DMB,HLA-DQB1,HLA-F
Regulation of Actin-based Motility by Rho	1,92E00	2,21E-01	NaN	RAC2,MPRIP,CFL1,ARPC1B,ACTA2,RHOT2,MYL5,GSN,RAC3,PAK1,WIPF1,RHOG,ACTR3,RHOQ,RHOB,PIP5K1C,RHOD,ARPC2,BAIAP2
PTEN Signaling	1,89E00	1,92E-01	NaN	RAC2,RELA,NRAS,BAD,MAPK1,YWHAH,RRAS,TGFBR3,ILK,BMPR2,NFKB1,RAC3,BCAR1,CCND1,PRKCZ,PTK2,BCL2L1,RRAS2,GHR,FOXO1,CDKN1A,RPS6KB2,PIK3CD,FGFRL1,BCL2L11
Breast Cancer Regulation by Stathmin1	1,86E00	1,88E-01	NaN	MAPK1,PPP1R3C,PPP2R5B,LIMK2,E2F3,PRKAG1,PRKCZ,PAK1,GNG11,PPP1R7,E2F5,TUBB4A,ARHGEF2,PPP1CA,E2F2,PRKD1,GNG12,PRKCA,TUBB3,E2F4,NRAS,PIK3C2A,RRAS,GNG2,TUBB2A,GNAI2,ARHGEF5,RRAS2,TUBB6,PPP2R2B,CDKN1A,ARHGEF6,ADCY1,PRKCH,PIK3CD,CDK2,PRKAR1A
RAR Activation	1,85E00	1,9E-01	NaN	RELA,AKR1C3,MAPK1,RDH10,SMAD3,NR2F2,SMARCD2,NFKB1,PRKAG1,PSMC5,PRKCZ,TNIP1,JUN,ALDH1A1,KAT2B,ALDH1A3,PRKD1,PRKCA,GTF2H3,SRC,PRMT2,RELB,ERCC2,PARP1,RXRG,GTF2H4,ADCY1,IGFBP3,PRKCH,PIK3CD,RDH5,NRIP1,PRKAR1A,PPARGC1A
Superpathway of Geranylgeranyldiphosphate Biosynthesis I (via Mevalonate)	1,84E00	3,75E-01	NaN	MVD,FDPS,ACAT2,HMGCR,FNTB,HMGCS1
Neuroprotective Role of THOP1 in Alzheimer's Disease	1,83E00	2,62E-01	NaN	HLA-G,MME,HLA-A,HLA-B,SERPINA3,ECE1,IDE,HLA-F,PRKAG1,APP,PRKAR1A
Salvage Pathways of Pyrimidine Deoxyribonucleotides	1,83E00	5E-01	NaN	APOBEC3B,TYMP,APOBEC3G,TK1
Cell Cycle Regulation by BTG Family Proteins	1,82E00	2,78E-01	NaN	E2F4,PPP2R2B,PPP2R5B,E2F5,CDK4,BTG1,E2F3,CCND1,E2F2,CDK2
Actin Nucleation by ARP-WASP Complex	1,82E00	2,12E-01	NaN	NRAS,ARPC1B,RRAS,RHOT2,NCK2,WIPF1,ACTR3,RHOG,RRAS2,RHOQ,RHOB,RHOD,ARPC2,BAIAP2
Agrin Interactions at Neuromuscular Junction	1,81E00	2,39E-01	NaN	RAC2,SRC,NRAS,MAPK1,RRAS,ACTA2,ERBB3,RAC3,LAMC1,PTK2,PAK1,RRAS2,JUN,ARHGEF6,LAMB1,DAG1
Guanosine Nucleotides Degradation III	1,8E00	4,17E-01	NaN	NT5C3A,NT5E,PNP,NT5C2,NT5C
Prolactin Signaling	1,79E00	2,21E-01	NaN	FYN,NRAS,MAPK1,PIK3C2A,RRAS,SOCS2,STAT3,CEBPB,PRKCZ,MYC,JUN,RRAS2,PRKCH,PIK3CD,STAT1,PRKD1,PRKCA
Epoxysqualene Biosynthesis	1,74E00	1E00	NaN	SQLE,FDFT1
Spermine Biosynthesis	1,74E00	1E00	NaN	SMS,AMD1
GDP-glucose Biosynthesis	1,7E00	6E-01	NaN	PGM5,PGM1,PGM2
Galactose Degradation I (Leloir Pathway)	1,7E00	6E-01	NaN	GALK2,GALT,GALM
Calcium-induced T Lymphocyte Apoptosis	1,69E00	2,3E-01	NaN	HLA-DMA,HLA-DOA,HLA-DQA1,HLA-DMB,PPP3CC,HLA-DQB1,ATP2A2,PRKCZ,CABIN1,HLA-DRA,FCER1G,PRKCH,PRKD1,PRKCA
Myc Mediated Apoptosis Signaling	1,69E00	2,33E-01	NaN	CDKN2A,YWHAG,NRAS,BAD,YWHAH,PIK3C2A,RRAS,YWHAB,BAX,PRKCZ,FADD,MYC,RRAS2,PIK3CD
p53 Signaling	1,68E00	2,1E-01	NaN	CDKN2A,PRKDC,SNAI2,PIK3C2A,TNFRSF10B,CSNK1D,CDK4,BAX,CCND1,CHEK1,SCO2,BCL2L1,KAT2B,JUN,THBS1,PPP1R13B,CDKN1A,SIRT1,PIK3CD,HIPK2,CDK2
14-3-3-mediated Signaling	1,67E00	2,03E-01	NaN	SRC,TUBB3,YWHAG,NRAS,PIK3C2A,YWHAH,MAPK1,BAD,YWHAB,RRAS,TUBB2A,BAX,PRKCZ,JUN,RRAS2,FOXO1,TUBB6,TUBB4A,PRKCH,PIK3CD,PLCL1,SNCA,PRKD1,PRKCA
UVC-Induced MAPK Signaling	1,67E00	2,62E-01	NaN	SRC,JUN,NRAS,RRAS2,MAPK1,RRAS,SMPD1,PRKCH,PRKCZ,PRKD1,PRKCA
Gluconeogenesis I	1,65E00	3,18E-01	NaN	PGK1,GPI,ENO2,ALDOA,GAPDHS,MDH2,ALDOC
IL-15 Production	1,64E00	2,76E-01	NaN	PTK2,RELA,MAP3K11,IRF3,STAT1,NFKB1,PRKCZ,PTK7
G Beta Gamma Signaling	1,6E00	1,9E-01	NaN	SRC,NRAS,MAPK1,RRAS,GNG2,PRKCZ,PRKAG1,GNAI2,PAK1,GNG11,RRAS2,ARHGEF6,ADCY1,CAV1,PRKCH,GNG12,PRKD1,PRKAR1A,PRKCA
Type I Diabetes Mellitus Signaling	1,59E00	1,95E-01	NaN	HLA-DMA,RELA,HLA-DOA,MAPK1,HLA-A,MYD88,SOCS2,HLA-B,HLA-DQA1,IFNGR2,HLA-DMB,HLA-DQB1,NFKB1,HLA-G,FADD,NFKBIA,GAD1,HLA-DRA,FCER1G,IL1B,STAT1,HLA-F
Hereditary Breast Cancer Signaling	1,59E00	1,93E-01	NaN	POLR2J2/POLR2J3,UBB,NRAS,PIK3C2A,RRAS,WEE1,FANCG,CDK4,CDK6,POLR2J,SMARCD2,RPA1,POLR2B,CCND1,CHEK1,HDAC6,UBD,RRAS2,POLR2C,H2AFX,CDKN1A,RFC2,PIK3CD
Purine Nucleotides Degradation II (Aerobic)	1,57E00	3,33E-01	NaN	NT5C3A,IMPDH2,NT5E,PNP,NT5C2,NT5C
VDR/RXR Activation	1,57E00	2,18E-01	NaN	LRP5,IGFBP5,HES1,CEBPB,KLF4,PSMC5,PRKCZ,RXRG,FOXO1,CDKN1A,IGFBP3,PRKCH,IGFBP1,SEMA3B,CSF2,PRKD1,PRKCA
Glutathione-mediated Detoxification	1,55E00	3,04E-01	NaN	GSTM1,MGST1,GSTM2,GSTA4,GSTP1,GSTO1,MGST3
Cholecystokinin/Gastrin-mediated Signaling	1,55E00	2,08E-01	NaN	SRC,NRAS,MAPK1,RRAS,RHOT2,SRF,EPHA4,BCAR1,PRKCZ,PTK2,RHOG,JUN,RHOQ,RRAS2,RHOB,RHOD,IL1B,PRKCH,PTGS2,PRKD1,PRKCA
PKCθ Signaling in T Lymphocytes	1,55E00	1,81E-01	NaN	HLA-DMA,RELA,FYN,RAC2,HLA-DOA,MAP3K11,NRAS,PIK3C2A,MAPK1,MAP3K6,RRAS,HLA-DQA1,HLA-DMB,HLA-DQB1,PPP3CC,NFKB1,RAC3,RRAS2,JUN,NFKBIA,HLA-DRA,FCER1G,PIK3CD
Caveolar-mediated Endocytosis Signaling	1,53E00	1,98E-01	NaN	B2M,FLNB,COPZ1,FYN,SRC,ARCN1,HLA-A,HLA-B,ACTA2,ITGA10,CD55,FLNA,CAV1,ITGAV,PTRF,PRKCA
Melanocyte Development and Pigmentation Signaling	1,51E00	2,07E-01	NaN	SRC,NRAS,PIK3C2A,MAPK1,RRAS,MITF,TYR,SOX10,RPS6KA5,PRKAG1,RRAS2,ADCY1,RPS6KB2,RPS6KA4,PIK3CD,MC1R,DCT,PRKAR1A
IL-15 Signaling	1,51E00	2,15E-01	NaN	RELA,NRAS,MAPK1,PIK3C2A,RRAS,STAT3,AXL,NFKB1,RAC3,PTK2,BCL2L1,RRAS2,PIK3CD,CSF2
Aldosterone Signaling in Epithelial Cells	1,5E00	1,86E-01	NaN	CRYAB,MAPK1,SGK1,HSPA1A/HSPA1B,DNAJC12,HSPB8,DNAJB2,HSPA5,PRKCZ,HSP90B1,HSP90AB1,DNAJC4,PLCL1,PRKD1,PRKCA,PIK3C2A,HSPH1,HSPA2,DNAJC24,HSCB,PIP5K1C,DNAJB11,DNAJC14,HSPB11,HSP90AA1,PRKCH,PIK3CD,DNAJB6,HSPB1
Amyloid Processing	1,5E00	2,26E-01	NaN	CSNK1E,APH1B,MAPK1,CAPN1,CSNK1D,NCSTN,PSEN2,BACE2,CDK5R1,PRKAG1,APP,PRKAR1A
Erythropoietin Signaling	1,49E00	2,03E-01	NaN	SRC,RELA,NRAS,MAPK1,PIK3C2A,RRAS,NFKB1,PRKCZ,JUN,RRAS2,NFKBIA,PRKCH,PIK3CD,PRKD1,PRKCA
LPS-stimulated MAPK Signaling	1,48E00	2,03E-01	NaN	RELA,NRAS,PIK3C2A,MAPK1,RRAS,SRF,NFKB1,PRKCZ,PAK1,JUN,RRAS2,NFKBIA,PRKCH,PIK3CD,PRKD1,PRKCA
Oncostatin M Signaling	1,48E00	2,65E-01	NaN	MT2A,TIMP3,EPAS1,NRAS,RRAS2,MAPK1,RRAS,STAT3,STAT1
ErbB2-ErbB3 Signaling	1,47E00	2,24E-01	NaN	NRAS,BAD,MAPK1,PIK3C2A,RRAS,ERBB3,STAT3,CCND1,MYC,JUN,RRAS2,FOXO1,PIK3CD
Estrogen-Dependent Breast Cancer Signaling	1,45E00	2,09E-01	NaN	SRC,RELA,NRAS,MAPK1,PIK3C2A,RRAS,NFKB1,CCND1,HSD17B8,JUN,RRAS2,PIK3CD,HSD17B1,HSD17B14
NAD Biosynthesis from 2-amino-3-carboxymuconate Semialdehyde	1,44E00	5E-01	NaN	NADSYN1,NMNAT1,QPRT
Glucose and Glucose-1-phosphate Degradation	1,44E00	5E-01	NaN	PGM5,PGM1,PGM2
Selenocysteine Biosynthesis II (Archaea and Eukaryotes)	1,44E00	5E-01	NaN	SEPHS2,SEPHS1,SARS
Zymosterol Biosynthesis	1,44E00	5E-01	NaN	NSDHL,MSMO1,TM7SF2
Actin Cytoskeleton Signaling	1,43E00	1,65E-01	NaN	RAC2,ABI2,MPRIP,FN1,ARPC1B,MAPK1,ACTA2,MYL5,TLN1,LIMK2,IQGAP1,BCAR1,PTK2,PAK1,CYFIP2,ACTR3,FLNA,EZR,BAIAP2,TMSB10/TMSB4X,ACTN1,GNG12,NRAS,CFL1,PIK3C2A,RRAS,CRKL,BRK1,GSN,RAC3,TLN2,RRAS2,PIP5K1C,ARPC2,ARHGEF6,MYH9,PIK3CD,MSN
BMP signaling pathway	1,43E00	2,05E-01	NaN	RELA,MAGED1,FST,NRAS,MAPK1,RRAS,BMPR2,NFKB1,PRKAG1,NKX2-5,JUN,RRAS2,BMP7,BMP6,BMP8B,PRKAR1A
Mechanisms of Viral Exit from Host Cells	1,43E00	2,5E-01	NaN	CHMP4A,ACTA2,VPS36,SH3GLB1,LMNB2,PRKCH,SH3GLB2,PRKCZ,PRKD1,PRKCA
Ceramide Signaling	1,43E00	2,02E-01	NaN	RELA,NRAS,PIK3C2A,BAD,RRAS,PPP2R5B,SMPD1,CERK,NFKB1,PRKCZ,CTSD,RRAS2,JUN,PPP2R2B,SPHK1,PIK3CD,NSMAF
Oxidative Phosphorylation	1,42E00	2E-01	NaN	NDUFA4,COX7B,COX7B2,UQCR11,SURF1,COX7A2L,SDHC,NDUFS3,ATP5E,NDUFB9,ATP5B,NDUFS8,ATP5G1,ATP5J2,NDUFA10,CYB5A,COX4I1,NDUFB2,UQCRQ,ATP5I,COX6C
Salvage Pathways of Pyrimidine Ribonucleotides	1,42E00	2,07E-01	NaN	NME1,DAPK1,MAPK1,MAP3K6,SGK1,UPP1,MAPK6,CSNK1D,CDK6,CDK4,LIMK2,APOBEC3G,NME7,NME6,PAK1,APOBEC3F,AK4,PRKCH,CDK2
IL-17A Signaling in Fibroblasts	1,4E00	2,31E-01	NaN	RELA,JUN,NFKBIA,MAPK1,LCN2,CEBPD,CEBPB,NFKBIZ,NFKB1
Tec Kinase Signaling	1,4E00	1,66E-01	NaN	RELA,FYN,ACTA2,RHOT2,NFKB1,PRKCZ,PTK2,PAK1,GNG11,RHOG,RHOB,TNFSF12,RHOD,STAT1,GNG12,PRKD1,PRKCA,TNFRSF21,SRC,PIK3C2A,TNFRSF10B,GNG2,STAT3,FADD,GNAI2,RHOQ,FCER1G,PRKCH,PIK3CD
Hypoxia Signaling in the Cardiovascular System	1,4E00	2,19E-01	NaN	UBE2Q1,COPS5,UBE2N,CSNK1D,NOS3,UBE2L6,HSP90B1,JUN,UBE2J1,NFKBIA,HSP90AB1,UBE2E2,HSP90AA1,LDHA
Paxillin Signaling	1,38E00	1,82E-01	NaN	SRC,PARVA,NRAS,PIK3C2A,MAPK1,RRAS,ACTA2,TLN1,ITGA10,PTPN12,BCAR1,NCK2,PTK2,PAK1,TLN2,RRAS2,ARHGEF6,ITGAV,PIK3CD,ACTN1
HMGB1 Signaling	1,38E00	1,96E-01	NaN	RELA,CXCL8,ICAM1,NRAS,PIK3C2A,MAPK1,RRAS,RHOT2,IFNGR2,NFKB1,RHOQ,KAT2B,RRAS2,JUN,RHOG,RHOB,RHOD,PIK3CD,PLAT
UVA-Induced MAPK Signaling	1,38E00	2,02E-01	NaN	NRAS,PIK3C2A,MAPK1,RRAS,PARP4,SMPD1,RPS6KA5,PARP1,BCL2L1,JUN,RRAS2,TIPARP,RPS6KB2,RPS6KA4,PIK3CD,STAT1,PLCL1,PRKCA
Adenosine Nucleotides Degradation II	1,37E00	3,33E-01	NaN	NT5C3A,NT5E,PNP,NT5C2,NT5C
IL-17A Signaling in Gastric Cells	1,36E00	2,8E-01	NaN	CXCL8,RELA,JUN,MAPK1,CXCL1,CCL20,NFKB1
ErbB4 Signaling	1,36E00	2,1E-01	NaN	RRAS2,NRAS,PIK3C2A,MAPK1,APH1B,RRAS,NCSTN,PIK3CD,PRKCH,PSEN2,PRKD1,PRKCZ,PRKCA
P2Y Purigenic Receptor Signaling Pathway	1,35E00	1,84E-01	NaN	RELA,NRAS,PIK3C2A,MAPK1,RRAS,P2RY11,GNG2,NFKB1,PRKCZ,PRKAG1,MYC,GNAI2,RRAS2,JUN,GNG11,ADCY1,PRKCH,PIK3CD,PLCL1,GNG12,PRKD1,PRKAR1A,PRKCA
HER-2 Signaling in Breast Cancer	1,34E00	2E-01	NaN	NRAS,PIK3C2A,BAD,RRAS,CDK6,ERBB3,PARD6G,CCND1,PRKCZ,RRAS2,FOXO1,CDKN1A,PRKCH,PIK3CD,PRKD1,PRKCA
fMLP Signaling in Neutrophils	1,31E00	1,76E-01	NaN	RELA,NRAS,PIK3C2A,MAPK1,ARPC1B,RRAS,GNG2,PPP3CC,NFKB1,PRKCZ,GNAI2,RRAS2,GNG11,ACTR3,NFKBIA,ARPC2,PRKCH,PIK3CD,GNG12,PRKD1,PRKCA
Ascorbate Recycling (Cytosolic)	1,3E00	6,67E-01	NaN	GLRX,GSTO1
D-glucuronate Degradation I	1,3E00	6,67E-01	NaN	AKR1A1,CRYL1
Spermidine Biosynthesis I	1,3E00	6,67E-01	NaN	SMS,AMD1
Angiopoietin Signaling	1,3E00	1,97E-01	NaN	RELA,NRAS,BAD,PIK3C2A,RRAS,NOS3,NFKB1,PTK2,TNIP1,PAK1,RRAS2,NFKBIA,FOXO1,PIK3CD
Crosstalk between Dendritic Cells and Natural Killer Cells	1,29E00	1,98E-01	NaN	RELA,HLA-A,HLA-B,ACTA2,TLN1,CD83,NFKB1,HLA-G,HLA-DRB4,TLN2,CD40,MICB,FSCN1,HLA-DRB3,HLA-DRA,CSF2,HLA-F,MICA
Acute Myeloid Leukemia Signaling	1,29E00	1,98E-01	NaN	RELA,NRAS,PIK3C2A,BAD,MAPK1,RRAS,STAT3,NFKB1,CCND1,MYC,RRAS2,CCNA1,CSF2RA,RPS6KB2,LEF1,PIK3CD
PDGF Signaling	1,29E00	2,03E-01	NaN	SRC,NRAS,PIK3C2A,MAPK1,RRAS,CRKL,SRF,STAT3,MYC,JUN,RRAS2,SPHK1,CAV1,PIK3CD,STAT1,PRKCA
Glioblastoma Multiforme Signaling	1,29E00	1,72E-01	NaN	CDKN2A,MAPK1,RHOT2,CDK4,E2F3,CCND1,MYC,RHOG,RHOB,RHOD,E2F5,PLCL1,E2F2,SRC,E2F4,NRAS,PIK3C2A,RRAS,CDK6,FZD9,RRAS2,RHOQ,FOXO1,CDKN1A,LEF1,PIK3CD,CDK2
Ephrin A Signaling	1,28E00	2,2E-01	NaN	PTK2,FYN,PAK1,CFL1,PIK3C2A,EPHA4,PIK3CD,EPHA3,BCAR1,EPHA2,EFNA1
Antiproliferative Role of TOB in T Cell Signaling	1,28E00	2,69E-01	NaN	CCNA2,CCNA1,MAPK1,SMAD3,TOB1,CDK2,SKP2
Tryptophan Degradation X (Mammalian, via Tryptamine)	1,26E00	3,12E-01	NaN	ALDH1B1,AKR1A1,ALDH1A1,ALDH1A3,MAOA
Putrescine Degradation III	1,26E00	3,12E-01	NaN	ALDH1B1,ALDH1A1,ALDH1A3,SAT1,MAOA
Pyrimidine Deoxyribonucleotides De Novo Biosynthesis I	1,26E00	2,86E-01	NaN	TYMS,DUT,NME1,AK4,NME7,NME6
Telomerase Signaling	1,26E00	1,92E-01	NaN	NRAS,PIK3C2A,MAPK1,RRAS,PPP2R5B,TERF2IP,DKC1,MYC,HDAC6,ELF4,HSP90B1,RRAS2,HSP90AB1,PPP2R2B,CDKN1A,TPP1,HSP90AA1,TINF2,PIK3CD
Phosphatidylcholine Biosynthesis I	1,24E00	4,29E-01	NaN	CHKA,CHPT1,CHKB
EIF2 Signaling	1,24E00	1,71E-01	NaN	RPS4Y1,RPL22,MAPK1,RPL14,EIF3C/EIF3CL,RPS23,EIF2B2,EIF2A,EIF3D,EIF2S3,PPP1CA,RPL29,RPL4,RPL37A,NRAS,PIK3C2A,EIF3H,RRAS,RPL34,EIF3J,EIF3M,EIF2S2,EIF3F,RRAS2,RPL28,RPL26L1,EIF2B1,EIF3I,RPS4Y2,PIK3CD,RPL39L
Noradrenaline and Adrenaline Degradation	1,23E00	2,5E-01	NaN	ALDH1B1,AKR1A1,ALDH1A1,ALDH1A3,COMT,PECR,ADHFE1,MAOA
CNTF Signaling	1,22E00	2,12E-01	NaN	NRAS,RRAS2,MAPK1,PIK3C2A,RRAS,RPS6KB2,RPS6KA4,RPS6KA5,PIK3CD,STAT3,STAT1
TREM1 Signaling	1,21E00	2,11E-01	NaN	CXCL8,RELA,ICAM1,CD40,MAPK1,MYD88,IL1B,CD83,STAT3,CCL3,CSF2,NFKB1
NF-κB Activation by Viruses	1,2E00	1,9E-01	NaN	RELA,NRAS,MAPK1,PIK3C2A,RRAS,NFKB1,PRKCZ,TNFRSF14,RRAS2,NFKBIA,ITGAV,PRKCH,PIK3CD,PRKD1,PRKCA
Regulation of eIF4 and p70S6K Signaling	1,18E00	1,65E-01	NaN	RPS4Y1,EIF1AY,MAPK1,PPP2R5B,PAIP2,EIF3C/EIF3CL,RPS23,EIF2B2,EIF2A,PRKCZ,EIF3D,EIF2S3,NRAS,EIF3H,PIK3C2A,RRAS,EIF3J,EIF3M,EIF2S2,EIF3F,RRAS2,PPP2R2B,EIF3I,EIF2B1,RPS4Y2,PIK3CD
Mevalonate Pathway I	1,17E00	3,33E-01	NaN	MVD,ACAT2,HMGCR,HMGCS1
FAK Signaling	1,17E00	1,73E-01	NaN	FYN,SRC,NRAS,PIK3C2A,MAPK1,RRAS,ACTA2,TLN1,BCAR1,PTK2,PAK1,RRAS2,TLN2,CAPN1,ARHGEF6,PIK3CD,TNS1
Assembly of RNA Polymerase II Complex	1,17E00	2E-01	NaN	POLR2J2/POLR2J3,GTF2A2,POLR2C,GTF2H4,POLR2J,POLR2B,TAF10,TAF7,ERCC2,TAF15,GTF2H3
MIF-mediated Glucocorticoid Regulation	1,16E00	2,16E-01	NaN	RELA,LY96,MIF,NFKBIA,MAPK1,CD74,PTGS2,NFKB1
γ-linolenate Biosynthesis II (Animals)	1,16E00	2,94E-01	NaN	SLC27A5,CYB5R3,SLC27A1,SLC27A3,CYB5A
GM-CSF Signaling	1,16E00	1,97E-01	NaN	NRAS,MAPK1,PIK3C2A,RRAS,PPP3CC,STAT3,CCND1,BCL2L1,RRAS2,CSF2RA,PIK3CD,CSF2,STAT1
Hepatic Fibrosis / Hepatic Stellate Cell Activation	1,14E00	1,79E-01	NaN	CXCL8,RELA,FN1,ICAM1,SMAD3,MYL5,ACTA2,IFNGR2,BAMBI,VEGFB,IGFBP5,BAX,IFNAR2,NFKB1,LY96,CD40,TIMP1,IGFBP3,TGFA,IL1B,MYH9,ECE1,STAT1,A2M,TIMP2
Docosahexaenoic Acid (DHA) Signaling	1,14E00	2,2E-01	NaN	BCL2L1,BAD,FOXO1,PIK3C2A,SERPINF1,IL1B,PIK3CD,BAX,APP
SAPK/JNK Signaling	1,14E00	1,8E-01	NaN	MAP4K2,RAC2,MAP3K11,NRAS,PIK3C2A,RRAS,CRKL,GNG2,RAC3,FADD,RRAS2,GNG11,JUN,DUSP10,ZAK,FCER1G,DUSP4,PIK3CD
B Cell Development	1,13E00	2,41E-01	NaN	HLA-DMA,HLA-DOA,CD40,HLA-DRA,HLA-DQA1,HLA-DMB,HLA-DQB1
Renal Cell Carcinoma Signaling	1,11E00	1,97E-01	NaN	UBD,PAK1,UBB,RRAS2,JUN,NRAS,PIK3C2A,MAPK1,SLC2A1,RRAS,RBX1,TGFA,PIK3CD,TCEB1
Pyridoxal 5'-phosphate Salvage Pathway	1,11E00	2,06E-01	NaN	PAK1,DAPK1,PNPO,MAPK1,MAP3K6,SGK1,MAPK6,CDK4,CDK6,CSNK1D,PRKCH,LIMK2,CDK2
Xenobiotic Metabolism Signaling	1,11E00	1,63E-01	NaN	RELA,MAP3K11,MAPK1,NQO2,ABCC2,MAF,PPP2R5B,NFKB1,SOD3,PRKCZ,CHST15,HMOX1,HSP90B1,ALDH1A1,GSTM2,HSP90AB1,UST,ALDH1A3,PRKD1,PRKCA,GSTM1,ALDH1B1,MGST1,NRAS,MAP3K6,PIK3C2A,RRAS,GSTA4,GSTO1,ESD,AIP,RRAS2,RBX1,PPP2R2B,HSP90AA1,IL1B,PRKCH,PIK3CD,NRIP1,GSTP1,MGST3,MAOA,PPARGC1A
CXCR4 Signaling	1,11E00	1,69E-01	NaN	MAPK1,RHOT2,MYL5,BCAR1,PRKCZ,PTK2,PAK1,GNG11,JUN,RHOG,RHOB,RHOD,GNG12,PRKD1,PRKCA,SRC,NRAS,PIK3C2A,RRAS,EGR1,GNG2,GNAI2,RRAS2,RHOQ,ADCY1,PRKCH,PIK3CD
Gap Junction Signaling	1,11E00	1,73E-01	NaN	HTR2B,MAPK1,ACTA2,PRKAG1,PRKCZ,CSNK1E,CAV1,TUBB4A,PLCL1,PRKD1,PRKCA,SRC,TUBB3,NRAS,PIK3C2A,RRAS,TUBB2A,CSNK1D,PPP3CC,GNAI2,RRAS2,TUBB6,ADCY1,SGSM3,PRKCH,PIK3CD,PRKAR1A
IL-9 Signaling	1,1E00	2,11E-01	NaN	RELA,PIK3C2A,SOCS2,IRS2,PIK3CD,STAT3,STAT1,NFKB1
Interferon Signaling	1,1E00	2,35E-01	NaN	RELA,OAS1,MX1,IFNGR2,IFI35,BAX,STAT1,IFNAR2
Phosphatidylethanolamine Biosynthesis II	1,09E00	3,75E-01	NaN	PIGF,CHKA,CHKB
Communication between Innate and Adaptive Immune Cells	1,09E00	1,72E-01	NaN	B2M,CXCL8,HLA-A,HLA-B,CD83,CCL3,HLA-G,HLA-DRB4,CD40,HLA-DRB3,HLA-DRA,FCER1G,CCL3L1/CCL3L3,IL1B,CSF2,HLA-F
Thyroid Cancer Signaling	1,08E00	2,2E-01	NaN	MYC,RXRG,NRAS,RRAS2,MAPK1,RRAS,CXCL1,LEF1,CCND1
Endometrial Cancer Signaling	1,07E00	2E-01	NaN	MYC,NRAS,RRAS2,BAD,MAPK1,PIK3C2A,RRAS,ILK,LEF1,PIK3CD,CCND1
UVB-Induced MAPK Signaling	1,07E00	2,04E-01	NaN	JUN,H3F3A/H3F3B,BAD,MAPK1,PIK3C2A,RPS6KA5,PRKCH,PIK3CD,PRKCZ,PRKD1,PRKCA
NAD biosynthesis II (from tryptophan)	1,06E00	3,08E-01	NaN	NADSYN1,NMNAT1,QPRT,KYNU
Bile Acid Biosynthesis, Neutral Pathway	1,06E00	3,08E-01	NaN	AMACR,SLC27A5,AKR1C3,CYP27A1
Production of Nitric Oxide and Reactive Oxygen Species in Macrophages	1,06E00	1,67E-01	NaN	RELA,MAP3K11,MAPK1,PPP1R3C,RHOT2,PPP2R5B,APOC2,NFKB1,PRKCZ,NFKBIA,JUN,RHOG,RHOB,PPP1R7,RHOD,CYBA,STAT1,PPP1CA,PRKD1,PRKCA,PIK3C2A,MAP3K6,IFNGR2,PCYOX1,APOC1,RHOQ,PPP2R2B,PRKCH,PIK3CD,SIRPA,APOD
Renin-Angiotensin Signaling	1,05E00	1,77E-01	NaN	RELA,NRAS,PIK3C2A,MAPK1,RRAS,STAT3,NFKB1,PRKCZ,PRKAG1,PTK2,PAK1,RRAS2,JUN,ADCY1,PRKCH,PIK3CD,STAT1,PRKD1,PRKAR1A,PRKCA
Arsenate Detoxification I (Glutaredoxin)	1,04E00	5E-01	NaN	PNP,GSTO1
Pentose Phosphate Pathway (Oxidative Branch)	1,04E00	5E-01	NaN	PGD,PGLS
Heme Degradation	1,04E00	5E-01	NaN	HMOX1,BLVRB
Geranylgeranyldiphosphate Biosynthesis	1,04E00	5E-01	NaN	FDPS,FNTB
Biotin-carboxyl Carrier Protein Assembly	1,04E00	5E-01	NaN	ACACB,BTD
NAD Biosynthesis III	1,04E00	5E-01	NaN	NMNAT1,NAMPT
N-acetylglucosamine Degradation II	1,04E00	5E-01	NaN	NAGK,AMDHD2
Nucleotide Excision Repair Pathway	1,04E00	2,29E-01	NaN	POLR2J2/POLR2J3,POLR2C,GTF2H4,POLR2J,RPA1,POLR2B,ERCC2,GTF2H3
Role of NFAT in Regulation of the Immune Response	1,03E00	1,56E-01	NaN	RELA,FYN,HLA-DOA,MAPK1,HLA-DQA1,HLA-DMB,HLA-DQB1,NFKB1,CABIN1,CSNK1E,JUN,NFKBIA,GNG11,HLA-DRA,GNG12,HLA-DMA,NRAS,PIK3C2A,RRAS,FCGR2A,GNG2,CSNK1D,PPP3CC,GNAI2,RCAN1,RRAS2,FCER1G,RCAN3,PIK3CD
Insulin Receptor Signaling	1,03E00	1,76E-01	NaN	FYN,NRAS,PIK3C2A,MAPK1,BAD,SGK1,RRAS,PPP1R3C,CRKL,EIF2B2,PRKCZ,PRKAG1,PTPRF,RRAS2,RHOQ,FOXO1,PPP1R7,EIF2B1,RPS6KB2,IRS2,PIK3CD,PPP1CA,PRKAR1A
MIF Regulation of Innate Immunity	1,03E00	2E-01	NaN	RELA,LY96,MIF,JUN,NFKBIA,MAPK1,CD74,PTGS2,NFKB1
Role of IL-17F in Allergic Inflammatory Airway Diseases	1,03E00	2,09E-01	NaN	CXCL8,RELA,MAPK1,CXCL1,IL1B,RPS6KA4,RPS6KA5,CSF2,NFKB1
PPAR Signaling	1,02E00	1,7E-01	NaN	RELA,NRAS,MAPK1,RRAS,NR1H3,NFKB1,AIP,HSP90B1,NFKBIA,JUN,RRAS2,HSP90AB1,HSP90AA1,IL1B,NRIP1,PTGS2,PPARGC1A
Tumoricidal Function of Hepatic Natural Killer Cells	1,02E00	2,5E-01	NaN	M6PR,FADD,ICAM1,SRGN,BAX,DFFA
Role of JAK1, JAK2 and TYK2 in Interferon Signaling	1,02E00	2,31E-01	NaN	RELA,IFNGR2,STAT3,STAT1,IFNAR2,NFKB1
D-myo-inositol (1,4,5,6)-Tetrakisphosphate Biosynthesis	1E00	1,62E-01	NaN	PPFIA1,PPP2R5B,PPFIBP2,PPTC7,ACP5,NUDT14,NUDT2,STYXL1,HACD2,PTPN12,PTPRF,ITPK1,MTMR4,PDXP,PPP1R7,NUDT11,PPP1R13B,DUSP10,EYA4,SIRPA,PPFIA4
D-myo-inositol (3,4,5,6)-tetrakisphosphate Biosynthesis	1E00	1,62E-01	NaN	PPFIA1,PPP2R5B,PPFIBP2,PPTC7,ACP5,NUDT14,NUDT2,STYXL1,HACD2,PTPN12,PTPRF,ITPK1,MTMR4,PDXP,PPP1R7,NUDT11,PPP1R13B,DUSP10,EYA4,SIRPA,PPFIA4
IL-17 Signaling	9,93E-01	1,89E-01	NaN	CXCL8,RELA,NRAS,MAPK1,PIK3C2A,RRAS,CXCL1,CEBPB,NFKB1,JUN,RRAS2,TIMP1,PIK3CD,PTGS2
Ethanol Degradation II	9,93E-01	2,33E-01	NaN	ALDH1B1,AKR1A1,ALDH1A1,ALDH1A3,ACSS2,PECR,ADHFE1
Remodeling of Epithelial Adherens Junctions	9,86E-01	1,97E-01	NaN	SRC,NME1,TUBB3,ACTR3,RALA,TUBB6,ARPC1B,ARPC2,TUBB2A,ACTA2,TUBB4A,IQGAP1,ACTN1
α-Adrenergic Signaling	9,76E-01	1,74E-01	NaN	NRAS,MAPK1,RRAS,GNG2,PYGB,PRKCZ,PRKAG1,GNAI2,GNG11,RRAS2,ADCY1,PRKCH,GNG12,PRKD1,PRKAR1A,PRKCA
ErbB Signaling	9,76E-01	1,84E-01	NaN	NRAS,PIK3C2A,MAPK1,RRAS,ERBB3,PRKCZ,NCK2,PAK1,JUN,RRAS2,FOXO1,TGFA,PRKCH,PIK3CD,PRKD1,PRKCA
Vitamin-C Transport	9,58E-01	2,86E-01	NaN	SLC2A1,GLRX,SLC2A3,GSTO1
STAT3 Pathway	9,55E-01	1,89E-01	NaN	SRC,NRAS,MAP3K11,MAPK1,RRAS,TGFBR3,SOCS2,BMPR2,STAT3,MYC,GHR,RRAS2,CDKN1A,FGFRL1
Dendritic Cell Maturation	9,55E-01	1,51E-01	NaN	B2M,RELA,HLA-DOA,ICAM1,MAPK1,HLA-A,HLA-DQA1,HLA-DMB,CD83,HLA-DQB1,NFKB1,NFKBIA,HLA-DRB3,HLA-DRA,STAT1,PLCL1,HLA-DMA,PIK3C2A,FCGR2A,MYD88,RELB,HLA-B,HLA-DRB4,CD40,FSCN1,FCER1G,IL1B,PIK3CD,CSF2
Prostanoid Biosynthesis	9,54E-01	3,33E-01	NaN	PTGES,PTGS2,TBXAS1
Role of CHK Proteins in Cell Cycle Checkpoint Control	9,31E-01	1,93E-01	NaN	E2F4,CDKN1A,PPP2R2B,PPP2R5B,E2F5,RFC2,RPA1,E2F3,E2F2,CDK2,CHEK1
iNOS Signaling	9,24E-01	1,91E-01	NaN	RELA,LY96,JUN,NFKBIA,MAPK1,MYD88,IFNGR2,STAT1,NFKB1
PPARα/RXRα Activation	9,17E-01	1,61E-01	NaN	RELA,MAPK1,TGFBR3,SMAD3,BMPR2,NFKB1,GK,PRKAG1,HSP90B1,JUN,NFKBIA,HSP90AB1,LPL,PLCL1,PRKCA,NRAS,ACAA1,RRAS,CKAP5,AIP,GHR,RRAS2,ADCY1,HSP90AA1,IL1B,SLC27A1,PPARGC1A,PRKAR1A
Colorectal Cancer Metastasis Signaling	9,15E-01	1,56E-01	NaN	RELA,BAD,MAPK1,MMP16,MMP14,SMAD3,RHOT2,VEGFB,NFKB1,CCND1,PRKAG1,MYC,JUN,GNG11,RHOG,RHOB,RHOD,MMP8,STAT1,GNG12,SRC,LRP5,E2F4,NRAS,PIK3C2A,RRAS,GNG2,FZD9,BAX,STAT3,BCL2L1,RRAS2,RHOQ,ADCY1,LEF1,PIK3CD,PTGS2,PRKAR1A
Ephrin Receptor Signaling	9,09E-01	1,47E-01	NaN	RAC2,FYN,MAPK1,ARPC1B,VEGFB,EPHA4,LIMK2,BCAR1,PTK2,NCK2,PAK1,GNG11,ACTR3,GNG12,SRC,NRAS,CFL1,RRAS,CRKL,GNG2,EPHA3,STAT3,RAC3,EFNA1,GNAI2,WIPF1,RRAS2,ARPC2,EPHA2
Axonal Guidance Signaling	9,07E-01	1,44E-01	NaN	DPYSL2,RAC2,MAPK1,MYL5,SEMA4F,LIMK2,NCK2,PTK2,MICAL1,PAK1,BAIAP2,ABLIM3,ADAM23,PLCL1,RTN4R,FARP2,GNG12,BMP8B,PRKD1,TUBB3,CFL1,RRAS,CRKL,COPS5,TUBB2A,GNG2,FZD9,PPP3CC,ADAMTS9,RAC3,HERC2,ARPC2,ARHGEF6,PIK3CD,PRKCH,EPHA2,FYN,ERAP2,ARPC1B,SEMA6A,VEGFB,EPHA4,BCAR1,SEMA4C,PRKCZ,PRKAG1,GNG11,ACTR3,RHOD,MMP8,TUBB4A,SEMA3B,PRKCA,NRAS,PIK3C2A,EPHA3,EFNA1,GNAI2,SEMA3A,WIPF1,RRAS2,KIF7,TUBB6,BMP7,BMP6,PRKAR1A
Leukocyte Extravasation Signaling	8,88E-01	1,63E-01	NaN	RAC2,CD99,ICAM1,CLDN15,MAPK1,MMP16,MMP14,ACTA2,BCAR1,PRKCZ,PTK2,TIMP1,CYBA,EZR,MMP8,SIPA1,PRKD1,ACTN1,PRKCA,TIMP2,SRC,TIMP3,PIK3C2A,CRKL,GNAI2,WIPF1,CLDN12,JAM3,RAP1GAP,PRKCH,PIK3CD,MSN
Sertoli Cell-Sertoli Cell Junction Signaling	8,86E-01	1,58E-01	NaN	SRC,PLS1,TUBB3,NRAS,MAP3K11,MAP3K6,CLDN15,MAPK1,RRAS,TJP1,TGFBR3,TUBB2A,ACTA2,ILK,NOS3,BCAR1,PRKAG1,MPP6,RRAS2,JUN,CLDN12,TUBB6,JAM3,ZAK,TUBB4A,CLINT1,A2M,ACTN1,PRKAR1A
Phospholipase C Signaling	8,81E-01	1,52E-01	NaN	PEBP1,FYN,RELA,MPRIP,RALA,MAPK1,RHOT2,MYL5,NFKB1,PRKCZ,HDAC6,HMOX1,GNG11,RHOG,RHOB,AHNAK,RHOD,ARHGEF2,MARCKS,PRKD1,GNG12,PRKCA,SRC,NRAS,PLD3,FCGR2A,RRAS,GNG2,RALB,PPP3CC,ARHGEF5,RRAS2,RHOQ,ARHGEF6,ADCY1,FCER1G,PRKCH
Apoptosis Signaling	8,76E-01	1,74E-01	NaN	RELA,NRAS,BAD,MAPK1,RRAS,BAX,NFKB1,DFFA,PARP1,BCL2L1,NFKBIA,RRAS2,CAPN1,HTRA2,BCL2L11,PRKCA
Inhibition of Matrix Metalloproteases	8,74E-01	2,11E-01	NaN	TIMP3,TIMP1,MMP16,MMP14,MMP8,A2M,TFPI2,TIMP2
Type II Diabetes Mellitus Signaling	8,74E-01	1,57E-01	NaN	RELA,PIK3C2A,MAPK1,SOCS2,PKM,SMPD1,CEBPB,NFKB1,PRKCZ,PRKAG1,SLC27A5,NFKBIA,SLC27A1,IRS2,PRKCH,PIK3CD,SLC27A3,NSMAF,PRKD1,PRKCA
The Visual Cycle	8,7E-01	2,5E-01	NaN	DHRS3,RDH10,RLBP1,RDH5
Fatty Acid α-oxidation	8,7E-01	2,67E-01	NaN	ALDH1B1,ALDH1A1,ALDH1A3,PTGS2
Oxidative Ethanol Degradation III	8,7E-01	1,48E-01	NaN	ALDH1B1,ALDH1A1,ALDH1A3,ACSS2
L-dopachrome Biosynthesis	8,68E-01	1E00	NaN	TYR
Thio-molybdenum Cofactor Biosynthesis	8,68E-01	1E00	NaN	MOCOS
Acyl Carrier Protein Metabolism	8,68E-01	1E00	NaN	AASDHPPT
Thiamin Salvage III	8,68E-01	1E00	NaN	TPK1
Xanthine and Xanthosine Salvage	8,68E-01	1E00	NaN	PNP
Threonine Degradation II	8,68E-01	1E00	NaN	GCAT
Asparagine Biosynthesis I	8,68E-01	1E00	NaN	ASNS
Adenine and Adenosine Salvage VI	8,68E-01	1E00	NaN	ADK
Lanosterol Biosynthesis	8,68E-01	1E00	NaN	LSS
Pyruvate Fermentation to Lactate	8,58E-01	4E-01	NaN	LDHA,LDHB
CMP-N-acetylneuraminate Biosynthesis I (Eukaryotes)	8,58E-01	4E-01	NaN	GNE,NAGK
NAD Salvage Pathway III	8,58E-01	4E-01	NaN	NMRK1,NMNAT1
RhoA Signaling	8,47E-01	1,74E-01	NaN	MPRIP,CFL1,SEPT9,ARPC1B,SEPT3,ACTA2,MYL5,CDC42EP3,LIMK2,CDC42EP2,LPAR3,PTK2,LPAR6,ACTR3,PIP5K1C,EZR,ARPC2,BAIAP2,SEPT6,MSN
Ketogenesis	8,43E-01	3E-01	NaN	ACAT2,HMGCL,HMGCS1
NAD Phosphorylation and Dephosphorylation	8,43E-01	3E-01	NaN	NNT,ACP2,ACP5
Dolichyl-diphosphooligosaccharide Biosynthesis	8,43E-01	3E-01	NaN	ALG5,DPAGT1,ALG13
Nur77 Signaling in T Lymphocytes	8,4E-01	1,75E-01	NaN	HLA-DMA,HLA-DOA,HLA-DRA,HLA-DQA1,FCER1G,HLA-DMB,PPP3CC,HLA-DQB1,SIN3A,CABIN1
Dopamine Degradation	8,38E-01	2,38E-01	NaN	ALDH1B1,ALDH1A1,ALDH1A3,COMT,MAOA
Cell Cycle Control of Chromosomal Replication	8,26E-01	2E-01	NaN	MCM5,CDT1,CDK6,CDK4,RPA1,CDK2
3-phosphoinositide Biosynthesis	8,09E-01	1,51E-01	NaN	PPFIA1,PIK3C2A,PPP2R5B,PPFIBP2,PPTC7,ACP5,NUDT14,NUDT2,STYXL1,HACD2,PTPN12,PTPRF,ITPK1,MTMR4,PDXP,PPP1R7,NUDT11,PIP5K1C,PPP1R13B,DUSP10,PIK3CD,EYA4,SIRPA,PPFIA4
PEDF Signaling	8,03E-01	1,69E-01	NaN	BCL2L1,RELA,NFKBIA,RRAS2,NRAS,PIK3C2A,MAPK1,RRAS,SERPINF1,SRF,PIK3CD,NFKB1,TCF12
Granzyme B Signaling	7,92E-01	2,5E-01	NaN	PRKDC,LMNB2,DFFA,PARP1
Parkinson's Signaling	7,92E-01	2,5E-01	NaN	UCHL1,MAPK1,GPR37,SNCA
Epithelial Adherens Junction Signaling	7,86E-01	1,67E-01	NaN	SRC,TUBB3,SNAI2,NRAS,ARPC1B,RRAS,TGFBR3,TUBB2A,ACTA2,MYL5,BMPR2,IQGAP1,CDH2,ACTR3,RRAS2,TUBB6,ARPC2,BAIAP2,MYH9,LEF1,TUBB4A,CLINT1,FARP2,ACTN1
AMPK Signaling	7,78E-01	1,54E-01	NaN	PFKFB3,SRC,ACACB,PIK3C2A,MAPK1,PPP2R5B,AK3,SMARCD2,PFKL,PFKP,NOS3,PRKAG1,PPM1D,KAT2B,PPP2R2B,IRS2,AK4,PIK3CD,HMGCR,AK2,PPAT,PRKAR1A
RhoGDI Signaling	7,64E-01	1,47E-01	NaN	ARPC1B,ACTA2,RHOT2,MYL5,LIMK2,PAK1,RHOG,ACTR3,GNG11,RHOB,CDH3,RHOD,EZR,ARHGEF2,GNG12,PRKCA,SRC,CFL1,GNG2,CDH19,GNAI2,ARHGEF5,CDH2,RHOQ,PIP5K1C,ARPC2,ARHGEF6,MSN
TNFR1 Signaling	7,49E-01	1,76E-01	NaN	MAP4K2,FADD,RELA,PAK1,JUN,NFKBIA,CRADD,TNFAIP3,NFKB1
Glutaryl-CoA Degradation	7,49E-01	2,73E-01	NaN	L3HYPDH,ACAT2,HSD17B8
Purine Nucleotides De Novo Biosynthesis II	7,49E-01	2,73E-01	NaN	IMPDH2,PAICS,PPAT
Role of BRCA1 in DNA Damage Response	7,4E-01	1,75E-01	NaN	E2F4,FANCG,CDKN1A,E2F5,RFC2,SMARCD2,RPA1,STAT1,E2F3,E2F2,CHEK1
Antiproliferative Role of Somatostatin Receptor 2	7,4E-01	1,72E-01	NaN	SRC,GNG11,NRAS,RRAS2,MAPK1,PIK3C2A,RRAS,CDKN1A,GNG2,PIK3CD,GNG12
IL-4 Signaling	7,38E-01	1,73E-01	NaN	HLA-DMA,HLA-DOA,IRF4,NRAS,PIK3C2A,RRAS,HLA-DQA1,HLA-DMB,HLA-DQB1,RRAS2,HLA-DRA,RPS6KB2,PIK3CD
Thrombin Signaling	7,36E-01	1,52E-01	NaN	RELA,MPRIP,MAPK1,RHOT2,MYL5,NFKB1,PRKCZ,PTK2,GNG11,RHOG,RHOB,RHOD,ARHGEF2,PLCL1,GNG12,PRKD1,PRKCA,SRC,NRAS,PIK3C2A,RRAS,GNG2,GNAI2,ARHGEF5,RHOQ,RRAS2,ADCY1,ARHGEF6,PRKCH,PIK3CD
3-phosphoinositide Degradation	7,31E-01	1,5E-01	NaN	PPFIA1,INPP5E,PPP2R5B,PPFIBP2,PPTC7,ACP5,NUDT14,NUDT2,STYXL1,HACD2,PTPN12,PTPRF,ITPK1,MTMR4,PDXP,PPP1R7,NUDT11,PPP1R13B,DUSP10,EYA4,SIRPA,PPFIA4
CD28 Signaling in T Helper Cells	7,29E-01	1,56E-01	NaN	HLA-DMA,FYN,RELA,HLA-DOA,PIK3C2A,ARPC1B,HLA-DQA1,HLA-DMB,PPP3CC,HLA-DQB1,NFKB1,PAK1,JUN,ACTR3,NFKBIA,ARPC2,HLA-DRA,FCER1G,PIK3CD
Huntington's Disease Signaling	7,25E-01	1,48E-01	NaN	MAPK1,HSPA1A/HSPA1B,SGK1,POLR2J,POLR2B,HSPA5,PRKCZ,CDK5R1,HDAC6,CTSD,GNG11,POLR2C,JUN,VAMP3,PRKD1,GNG12,PRKCA,POLR2J2/POLR2J3,UBB,PIK3C2A,GLS,GNG2,HIP1,BAX,HSPA2,ZDHHC17,SIN3A,UBD,BCL2L1,ATP5B,CAPN1,PRKCH,PIK3CD,SNCA
Role of IL-17A in Arthritis	7,25E-01	1,67E-01	NaN	CXCL8,RELA,NFKBIA,MAPK1,PIK3C2A,CXCL1,CCL20,PIK3CD,PTGS2,NFKB1
CCR5 Signaling in Macrophages	7,22E-01	1,48E-01	NaN	GNAI2,GNG11,JUN,MAPK1,GNG2,FCER1G,PRKCH,CCL3,PRKCZ,GNG12,PRKD1,PRKCA
T Helper Cell Differentiation	7,22E-01	1,74E-01	NaN	HLA-DMA,HLA-DOA,CD40,HLA-DRA,HLA-DQA1,IL10RB,IFNGR2,FCER1G,HLA-DMB,STAT3,HLA-DQB1,STAT1
Chondroitin and Dermatan Biosynthesis	7,22E-01	3,33E-01	NaN	CHSY3,CSGALNACT1
Glycine Cleavage Complex	7,22E-01	3,33E-01	NaN	DLD,OCA2
UDP-N-acetyl-D-glucosamine Biosynthesis II	7,22E-01	3,33E-01	NaN	GFPT1,GFPT2
Purine Ribonucleosides Degradation to Ribose-1-phosphate	7,22E-01	3,33E-01	NaN	PNP,PGM2
Glutathione Redox Reactions I	7,21E-01	2,35E-01	NaN	MGST1,GPX7,PRDX6,MGST3
Ethanol Degradation IV	7,21E-01	2,35E-01	NaN	ALDH1B1,ALDH1A1,ALDH1A3,ACSS2
Differential Regulation of Cytokine Production in Intestinal Epithelial Cells by IL-17A and IL-17F	7,16E-01	2,17E-01	NaN	LCN2,CXCL1,IL1B,CCL3,CSF2
GNRH Signaling	7,15E-01	1,56E-01	NaN	RELA,SRC,MAP3K11,NRAS,MAPK1,MAP3K6,RRAS,EGR1,NFKB1,PRKCZ,PRKAG1,GNAI2,PTK2,PAK1,RRAS2,JUN,ADCY1,PRKCH,PRKD1,PRKAR1A,PRKCA
Chemokine Signaling	6,91E-01	1,76E-01	NaN	PTK2,GNAI2,SRC,MPRIP,JUN,NRAS,RRAS2,MAPK1,CFL1,RRAS,LIMK2,PRKCA
PAK Signaling	6,86E-01	1,44E-01	NaN	NRAS,MAPK1,CFL1,PIK3C2A,RRAS,PAK1IP1,MYL5,LIMK2,EPHA3,PTK2,NCK2,PAK1,RRAS2,ARHGEF6,PIK3CD
Dopamine Receptor Signaling	6,79E-01	1,71E-01	NaN	PPP1R3C,PPP2R5B,PRKAG1,PPP1R7,COMT,PPP2R2B,ADCY1,NCS1,SPR,PPP1CA,PRKAR1A,QDPR,MAOA
Nitric Oxide Signaling in the Cardiovascular System	6,77E-01	1,57E-01	NaN	MAPK1,PIK3C2A,VEGFB,NOS3,ATP2A2,PRKCZ,PRKAG1,HSP90B1,HSP90AB1,CAV1,HSP90AA1,PRKCH,PIK3CD,PRKD1,PRKAR1A,PRKCA
CD40 Signaling	6,74E-01	1,62E-01	NaN	RELA,ICAM1,JUN,NFKBIA,CD40,MAPK1,PIK3C2A,TNFAIP3,PIK3CD,STAT3,NFKB1
Androgen Biosynthesis	6,67E-01	2,5E-01	NaN	EBP,AKR1C3,HSD17B14
Ubiquinol-10 Biosynthesis (Eukaryotic)	6,67E-01	2,5E-01	NaN	MICAL1,COQ3,COQ2
Histamine Degradation	6,67E-01	2,5E-01	NaN	ALDH1B1,ALDH1A1,ALDH1A3
Differential Regulation of Cytokine Production in Macrophages and T Helper Cells by IL-17A and IL-17F	6,58E-01	2,22E-01	NaN	CXCL1,IL1B,CCL3,CSF2
PXR/RXR Activation	6,43E-01	1,72E-01	NaN	GSTM1,RELA,GSTM2,ALDH1A1,FOXO1,ABCC2,IGFBP1,PAPSS2,PRKAG1,PPARGC1A,PRKAR1A
p70S6K Signaling	6,15E-01	1,56E-01	NaN	SRC,YWHAG,NRAS,PIK3C2A,YWHAH,BAD,MAPK1,RRAS,YWHAB,PPP2R5B,PRKCZ,GNAI2,RRAS2,PPP2R2B,PRKCH,PIK3CD,PLCL1,PRKD1,PRKCA
Pyrimidine Ribonucleotides Interconversion	6,12E-01	2E-01	NaN	NME1,ENTPD1,AK4,NME7,NME6
CD27 Signaling in Lymphocytes	6,06E-01	1,64E-01	NaN	BCL2L1,RELA,SIVA1,JUN,NFKBIA,MAP3K11,MAP3K6,CD70,NFKB1
FLT3 Signaling in Hematopoietic Progenitor Cells	6,04E-01	1,64E-01	NaN	GAB2,NRAS,RRAS2,BAD,MAPK1,PIK3C2A,RRAS,RPS6KA4,RPS6KA5,PIK3CD,STAT3,STAT1
GADD45 Signaling	6,01E-01	1,9E-01	NaN	CDKN1A,CDK4,CCND1,CDK2
1D-myo-inositol Hexakisphosphate Biosynthesis II (Mammalian)	6,01E-01	2,11E-01	NaN	ITPK1,ITPKB,INPP5E,SEC16A
Tryptophan Degradation III (Eukaryotic)	6,01E-01	2,11E-01	NaN	L3HYPDH,ACAT2,KYNU,HSD17B8
Wnt/β-catenin Signaling	6E-01	1,53E-01	NaN	CDKN2A,TGFBR3,SOX10,PPP2R5B,ILK,BMPR2,SOX13,CCND1,CSNK1E,MYC,JUN,CDH3,SRC,UBB,AXIN2,LRP5,APPL2,CSNK1D,FZD9,UBD,CDH2,PPP2R2B,TLE4,SOX9,LEF1,SOX8
Spliceosomal Cycle	5,98E-01	1,43E-01	NaN	U2AF2
Asparagine Degradation I	5,98E-01	5E-01	NaN	ASRGL1
Guanine and Guanosine Salvage I	5,98E-01	5E-01	NaN	PNP
All-trans-decaprenyl Diphosphate Biosynthesis	5,98E-01	5E-01	NaN	PDSS1
L-DOPA Degradation	5,98E-01	5E-01	NaN	COMT
Sulfate Activation for Sulfonation	5,98E-01	5E-01	NaN	PAPSS2
Adenine and Adenosine Salvage I	5,98E-01	5E-01	NaN	PNP
GDP-L-fucose Biosynthesis I (from GDP-D-mannose)	5,98E-01	5E-01	NaN	TSTA3
Putrescine Biosynthesis III	5,98E-01	5E-01	NaN	ODC1
Formaldehyde Oxidation II (Glutathione-dependent)	5,98E-01	5E-01	NaN	ESD
Glutamine Degradation I	5,98E-01	5E-01	NaN	GLS
Glutamate Dependent Acid Resistance	5,98E-01	5E-01	NaN	GAD1
Role of IL-17A in Psoriasis	5,96E-01	2,31E-01	NaN	CXCL8,CXCL1,CCL20
Fatty Acid Activation	5,96E-01	2,31E-01	NaN	SLC27A5,SLC27A1,SLC27A3
Choline Biosynthesis III	5,96E-01	2,31E-01	NaN	HMOX1,PLD3,CHPT1
Death Receptor Signaling	5,94E-01	1,61E-01	NaN	TNFRSF21,FADD,RELA,NFKBIA,CRADD,TNFSF12,TNFRSF10B,HTRA2,NFKB1,HSPB1
D-myo-inositol-5-phosphate Metabolism	5,89E-01	1,43E-01	NaN	PPFIA1,PPP2R5B,PPFIBP2,PPTC7,ACP5,NUDT14,NUDT2,STYXL1,HACD2,PTPN12,PTPRF,ITPK1,MTMR4,PDXP,PPP1R7,NUDT11,PPP1R13B,DUSP10,EYA4,SIRPA,PPFIA4
Role of JAK2 in Hormone-like Cytokine Signaling	5,85E-01	1,76E-01	NaN	GHR,SOCS2,IRS2,STAT3,STAT1,SIRPA
LPS/IL-1 Mediated Inhibition of RXR Function	5,81E-01	1,44E-01	NaN	ABCC2,APOC2,CHST15,SOD3,SLC27A5,JUN,GSTM2,ALDH1A1,UST,ALDH1A3,HMGCS1,GSTM1,ALDH1B1,MGST1,MYD88,GSTA4,NR1H3,GSTO1,PAPSS2,APOC1,LY96,FABP6,IL1B,SLC27A1,PLTP,SLC27A3,ACOX3,ABCC4,GSTP1,MGST3,MAOA,PPARGC1A
NGF Signaling	5,79E-01	1,53E-01	NaN	RELA,MAP3K11,NRAS,PIK3C2A,MAPK1,MAP3K6,RRAS,RPS6KA5,SMPD1,BAX,NFKB1,PRKCZ,RRAS2,RHOG,RPS6KB2,RPS6KA4,PIK3CD
CCR3 Signaling in Eosinophils	5,76E-01	1,49E-01	NaN	MPRIP,NRAS,PIK3C2A,CFL1,MAPK1,RRAS,GNG2,LIMK2,PRKCZ,GNAI2,PAK1,RRAS2,GNG11,PRKCH,PIK3CD,PRKD1,GNG12,PRKCA
Gαi Signaling	5,74E-01	1,48E-01	NaN	SRC,RALA,NRAS,MAPK1,RRAS,GNG2,RALB,STAT3,RGS12,PRKAG1,GNAI2,GNG11,RRAS2,RAP1GAP,RGS10,ADCY1,CAV1,GNG12,PRKAR1A
Netrin Signaling	5,66E-01	1,56E-01	NaN	NCK2,RAC2,ABLIM3,PPP3CC,RAC3,PRKAG1,PRKAR1A
Induction of Apoptosis by HIV1	5,65E-01	1,59E-01	NaN	FADD,BCL2L1,RELA,SLC25A6,SLC25A4,NFKBIA,HTRA2,BAX,NFKB1,DFFA
LXR/RXR Activation	5,54E-01	1,51E-01	NaN	RELA,SERPINF1,NR1H3,APOC2,PCYOX1,IRF3,NFKB1,APOC1,RXRG,FDFT1,LY96,TF,LPL,MYLIP,IL1B,PTGS2,PLTP,HMGCR,APOD
Factors Promoting Cardiogenesis in Vertebrates	5,44E-01	1,54E-01	NaN	LRP5,TGFBR3,BMPR2,FZD9,PRKCZ,NKX2-5,PRKCH,LEF1,BMP7,BMP6,CDK2,BMP8B,PRKD1,PRKCA
Antioxidant Action of Vitamin C	5,41E-01	1,53E-01	NaN	PLA2G16,RELA,PLD3,SLC2A1,MAPK1,NFKB1,GLRX,PRDX6,SLC2A3,GSTO1,HMOX1,NFKBIA,CSF2RA,PLCL1,CSF2
Superpathway of Citrulline Metabolism	5,34E-01	2,14E-01	NaN	GLS,OAT,NOS3
γ-glutamyl Cycle	5,34E-01	2,14E-01	NaN	GGCT,GCLM,GGACT
JAK/Stat Signaling	5,32E-01	1,57E-01	NaN	BCL2L1,NRAS,RRAS2,MAPK1,PIK3C2A,RRAS,CDKN1A,SOCS2,PIK3CD,STAT3,STAT1
Airway Pathology in Chronic Obstructive Pulmonary Disease	5,28E-01	2,5E-01	NaN	CXCL8,MMP8
Citrulline Biosynthesis	5,28E-01	2,5E-01	NaN	GLS,OAT
Pyrimidine Ribonucleotides De Novo Biosynthesis	5,24E-01	1,85E-01	NaN	NME1,ENTPD1,AK4,NME7,NME6
Altered T Cell and B Cell Signaling in Rheumatoid Arthritis	5,24E-01	1,51E-01	NaN	RELA,HLA-DMA,HLA-DOA,RELB,HLA-DQA1,HLA-DMB,HLA-DQB1,NFKB1,CD40,HLA-DRA,FCER1G,IL1B,CSF2
Lymphotoxin β Receptor Signaling	5,15E-01	1,61E-01	NaN	BCL2L1,RELA,NFKBIA,MAPK1,PIK3C2A,RELB,CXCL1,PIK3CD,NFKB1
Stearate Biosynthesis I (Animals)	5,09E-01	1,76E-01	NaN	SLC27A5,FAM213B,SLC27A1,SLC27A3,ACOT7,ELOVL6
IL-10 Signaling	5,07E-01	1,53E-01	NaN	HMOX1,RELA,JUN,NFKBIA,MAPK1,FCGR2A,IL10RB,BLVRB,IL1B,STAT3,NFKB1
Macropinocytosis Signaling	5,07E-01	1,45E-01	NaN	SRC,PAK1,NRAS,RRAS2,PIK3C2A,RRAS,PRKCH,PIK3CD,PRKCZ,PRKD1,PRKCA
Gαq Signaling	4,99E-01	1,4E-01	NaN	RELA,HTR2B,PLD3,PIK3C2A,MAPK1,RHOT2,GNG2,PPP3CC,NFKB1,PRKCZ,HMOX1,RHOQ,RHOG,GNG11,NFKBIA,RHOB,RHOD,PRKCH,PIK3CD,GNG12,PRKD1,PRKCA
iCOS-iCOSL Signaling in T Helper Cells	4,98E-01	1,43E-01	NaN	GAB2,RELA,HLA-DMA,HLA-DOA,PIK3C2A,BAD,HLA-DQA1,HLA-DMB,PPP3CC,HLA-DQB1,NFKB1,NFKBIA,CD40,HLA-DRA,FCER1G,PIK3CD
Ovarian Cancer Signaling	4,98E-01	1,45E-01	NaN	CDKN2A,SRC,NRAS,PIK3C2A,PA2G4,MAPK1,TFDP1,RRAS,CDK4,VEGFB,FZD9,CCND1,PRKAG1,SIN3A,RRAS2,RPS6KB2,LEF1,PIK3CD,PTGS2,PRKAR1A
eNOS Signaling	4,98E-01	1,47E-01	NaN	PIK3C2A,HSPA1A/HSPA1B,VEGFB,NOS3,HSPA5,LPAR3,HSPA2,PRKAG1,CCNA2,LPAR6,HSP90B1,CCNA1,HSP90AB1,STUB1,ADCY1,CAV1,HSP90AA1,PIK3CD,PRKAR1A
Gα12/13 Signaling	4,98E-01	1,46E-01	NaN	RELA,SRC,NRAS,PIK3C2A,MAPK1,RRAS,MYL5,NFKB1,LPAR3,CDH19,PTK2,CDH2,LPAR6,RRAS2,JUN,NFKBIA,CDH3,PIK3CD
Superpathway of Inositol Phosphate Compounds	4,88E-01	1,37E-01	NaN	PPFIA1,PIK3C2A,INPP5E,SEC16A,PPFIBP2,PPP2R5B,PPTC7,NUDT14,ACP5,STYXL1,NUDT2,HACD2,PTPN12,PTPRF,ITPK1,MTMR4,ITPKB,PIP5K1C,PDXP,PPP1R7,NUDT11,DUSP10,PPP1R13B,PIK3CD,EYA4,SIRPA,PPFIA4
TNFR2 Signaling	4,85E-01	1,56E-01	NaN	RELA,JUN,NFKBIA,TNFAIP3,NFKB1
Mitotic Roles of Polo-Like Kinase	4,85E-01	1,56E-01	NaN	ANAPC4,HSP90B1,HSP90AB1,WEE1,CAPN1,PPP2R2B,PPP2R5B,CCNB2,HSP90AA1,ANAPC13
VEGF Family Ligand-Receptor Interactions	4,81E-01	1,54E-01	NaN	NRAS,RRAS2,MAPK1,PIK3C2A,RRAS,VEGFB,PRKCH,PIK3CD,NOS3,PRKCZ,PRKD1,PRKCA
EGF Signaling	4,62E-01	1,55E-01	NaN	SRC,JUN,MAPK1,PIK3C2A,SRF,PIK3CD,STAT3,STAT1,PRKCA
Role of Pattern Recognition Receptors in Recognition of Bacteria and Viruses	4,59E-01	1,47E-01	NaN	RELA,OAS1,OAS2,MAPK1,PIK3C2A,MYD88,IRF3,NFKB1,PRKCZ,IL1B,PIK3CD,PRKCH,PRKD1,PRKCA
Role of NFAT in Cardiac Hypertrophy	4,58E-01	1,39E-01	NaN	LIF,MAPK1,PRKAG1,PRKCZ,CABIN1,HDAC6,GNG11,PLCL1,PRKD1,GNG12,PRKCA,SRC,NRAS,PIK3C2A,RRAS,GNG2,PPP3CC,GNAI2,RCAN1,NKX2-5,RRAS2,ADCY1,RCAN3,PRKCH,PIK3CD,PRKAR1A
Assembly of RNA Polymerase I Complex	4,56E-01	1,67E-01	NaN	POLR1B,TAF1C
Heme Biosynthesis II	4,56E-01	2,22E-01	NaN	UROD,UROS
NADH Repair	4,51E-01	3,33E-01	NaN	CARKD
5-aminoimidazole Ribonucleotide Biosynthesis I	4,51E-01	3,33E-01	NaN	PPAT
1,25-dihydroxyvitamin D3 Biosynthesis	4,51E-01	3,33E-01	NaN	CYP2R1
Glutathione Biosynthesis	4,51E-01	3,33E-01	NaN	GCLM
Tetrahydrobiopterin Biosynthesis I	4,51E-01	3,33E-01	NaN	SPR
Glutathione Redox Reactions II	4,51E-01	3,33E-01	NaN	GLRX
Inosine-5'-phosphate Biosynthesis II	4,51E-01	3,33E-01	NaN	PAICS
Thyroid Hormone Biosynthesis	4,51E-01	3,33E-01	NaN	CTSD
1D-myo-inositol Hexakisphosphate Biosynthesis V (from Ins(1,3,4)P3)	4,51E-01	3,33E-01	NaN	ITPK1
Tetrahydrobiopterin Biosynthesis II	4,51E-01	3,33E-01	NaN	SPR
N-acetylglucosamine Degradation I	4,51E-01	3,33E-01	NaN	AMDHD2
Retinoate Biosynthesis I	4,49E-01	1,67E-01	NaN	ALDH1A1,AKR1C3,RDH10,ALDH1A3,RDH5
Fatty Acid β-oxidation I	4,49E-01	1,72E-01	NaN	SLC27A5,ACAA1,SLC27A1,SLC27A3,HSD17B8
Regulation of IL-2 Expression in Activated and Anergic T Lymphocytes	4,38E-01	1,43E-01	NaN	FYN,RELA,JUN,NRAS,RRAS2,NFKBIA,MAPK1,RRAS,SMAD3,TOB1,PPP3CC,NFKB1
Hepatic Cholestasis	4,33E-01	1,42E-01	NaN	MAP4K2,RELA,CXCL8,CYP27A1,MYD88,ABCC2,NR1H3,NFKB1,PRKCZ,PRKAG1,LY96,JUN,NFKBIA,FABP6,ADCY1,IL1B,PRKCH,PRKD1,PRKAR1A,PRKCA
RANK Signaling in Osteoclasts	4,2E-01	1,41E-01	NaN	RELA,SRC,NFKBIA,JUN,MAP3K11,PIK3C2A,MAPK1,MAP3K6,MITF,PIK3CD,PPP3CC,NFKB1,GSN
Reelin Signaling in Neurons	4,18E-01	1,46E-01	NaN	ARHGEF5,FYN,SRC,MAP3K11,PIK3C2A,CRKL,ARHGEF6,ARHGEF2,PIK3CD,CDK5R1,APP,PAFAH1B3
Notch Signaling	4,14E-01	1,43E-01	NaN	APH1B,NCSTN,PSEN2,HEY2,HES1,HEY1
PI3K Signaling in B Lymphocytes	3,98E-01	1,41E-01	NaN	CD81,FYN,RELA,NRAS,MAPK1,ATF5,RRAS,ATF6,PPP3CC,NFKB1,PRKCZ,RRAS2,JUN,NFKBIA,CD40,IRS2,PIK3CD,PLCL1
Embryonic Stem Cell Differentiation into Cardiac Lineages	3,97E-01	2E-01	NaN	HOXB5,NKX2-5
Pentose Phosphate Pathway	3,97E-01	2E-01	NaN	PGD,PGLS
Ephrin B Signaling	3,96E-01	1,39E-01	NaN	PTK2,NCK2,GNAI2,RAC2,PAK1,GNG11,MAPK1,CFL1,GNG2,RAC3,GNG12
IL-6 Signaling	3,95E-01	1,39E-01	NaN	CXCL8,RELA,NRAS,PIK3C2A,MAPK1,RRAS,SRF,STAT3,CEBPB,NFKB1,RRAS2,NFKBIA,JUN,IL1B,PIK3CD,A2M,HSPB1
Natural Killer Cell Signaling	3,92E-01	1,44E-01	NaN	FYN,RAC2,NRAS,PIK3C2A,MAPK1,RRAS,FCGR2A,RAC3,PRKCZ,PAK1,RRAS2,FCER1G,PRKCH,PIK3CD,PRKD1,PRKCA
Agranulocyte Adhesion and Diapedesis	3,89E-01	1,42E-01	NaN	CXCL8,CD99,ICAM1,FN1,CLDN15,MMP16,MMP14,MYL5,ACTA2,CXCL1,CCL20,SDC4,CCL3,GNAI2,CXCL16,CLDN12,JAM3,CCL28,MMP8,EZR,IL1B,CCL3L1/CCL3L3,MYH9,CX3CL1,MSN
Serotonin Degradation	3,89E-01	1,54E-01	NaN	ALDH1B1,AKR1A1,ALDH1A1,ALDH1A3,PECR,CSGALNACT1,ADHFE1,MAOA
Granzyme A Signaling	3,87E-01	1,76E-01	NaN	HIST1H1C,NME1,HMGB2
Mitochondrial L-carnitine Shuttle Pathway	3,87E-01	1,67E-01	NaN	SLC27A5,SLC27A1,SLC27A3
Endothelin-1 Signaling	3,87E-01	1,42E-01	NaN	PLA2G16,SRC,PLD3,NRAS,PIK3C2A,MAPK1,RRAS,MAPK6,NOS3,PRDX6,PRKCZ,GNAI2,MYC,HMOX1,RRAS2,JUN,ADCY1,ECE1,PRKCH,PIK3CD,PTGS2,PLCL1,PRKD1,PRKCA
IL-12 Signaling and Production in Macrophages	3,86E-01	1,39E-01	NaN	RELA,PIK3C2A,MAPK1,MYD88,MAF,APOC2,PCYOX1,CEBPB,NFKB1,PRKCZ,APOC1,JUN,CD40,PRKCH,PIK3CD,STAT1,PRKD1,APOD,PRKCA
4-1BB Signaling in T Lymphocytes	3,85E-01	1,43E-01	NaN	RELA,JUN,NFKBIA,MAPK1,NFKB1
IL-22 Signaling	3,84E-01	1,67E-01	NaN	MAPK1,IL10RB,STAT3,STAT1
Activation of IRF by Cytosolic Pattern Recognition Receptors	3,7E-01	1,43E-01	NaN	FADD,RELA,JUN,NFKBIA,CD40,IRF3,STAT1,NFKB1,ISG15
Role of JAK1 and JAK3 in γc Cytokine Signaling	3,7E-01	1,43E-01	NaN	NRAS,RRAS2,MAPK1,PIK3C2A,RRAS,IRS2,PIK3CD,STAT3,STAT1
Clathrin-mediated Endocytosis Signaling	3,68E-01	1,36E-01	NaN	SRC,SH3BP4,UBB,PIK3C2A,ARPC1B,ACTA2,SH3GLB1,VEGFB,APOC2,PPP3CC,PCYOX1,HIP1,APOC1,UBD,ACTR3,TF,PIP5K1C,CLTA,ARPC2,AMPH,RAB11A,TFRC,DAB2,PIK3CD,SH3GLB2,APOD
nNOS Signaling in Neurons	3,63E-01	1,52E-01	NaN	CAPN1,PRKCH,PPP3CC,RASD1,PRKCZ,PRKD1,PRKCA
Inhibition of Angiogenesis by TSP1	3,56E-01	1,56E-01	NaN	FYN,JUN,MAPK1,THBS1,NOS3
Uracil Degradation II (Reductive)	3,55E-01	2,5E-01	NaN	DPYSL2
2-ketoglutarate Dehydrogenase Complex	3,55E-01	2,5E-01	NaN	DLD
Serine Biosynthesis	3,55E-01	2,5E-01	NaN	PHGDH
Branched-chain α-keto acid Dehydrogenase Complex	3,55E-01	2,5E-01	NaN	DLD
Heme Biosynthesis from Uroporphyrinogen-III I	3,55E-01	2,5E-01	NaN	UROD
Spermine and Spermidine Degradation I	3,55E-01	2,5E-01	NaN	SAT1
Myo-inositol Biosynthesis	3,55E-01	2,5E-01	NaN	ISYNA1
Thymine Degradation	3,55E-01	2,5E-01	NaN	DPYSL2
Melatonin Degradation II	3,55E-01	2,5E-01	NaN	MAOA
Arginine Degradation I (Arginase Pathway)	3,55E-01	2,5E-01	NaN	OAT
Trans, trans-farnesyl Diphosphate Biosynthesis	3,55E-01	2,5E-01	NaN	FDPS
Phenylalanine Degradation I (Aerobic)	3,55E-01	2,5E-01	NaN	QDPR
Role of PI3K/AKT Signaling in the Pathogenesis of Influenza	3,5E-01	1,34E-01	NaN	GNAI2,RELA,NFKBIA,MAPK1,PIK3C2A,CRKL,PIK3CD,IRF3,NFKB1
Cardiomyocyte Differentiation via BMP Receptors	3,48E-01	1,58E-01	NaN	NKX2-5,BMPR2,BMP7
B Cell Receptor Signaling	3,43E-01	1,36E-01	NaN	RELA,GAB2,RAC2,MAP3K11,NRAS,PIK3C2A,MAPK1,MAP3K6,BAD,RRAS,FCGR2A,EGR1,PPP3CC,NFKB1,BCL2L1,EBF1,JUN,RRAS2,NFKBIA,FOXO1,RPS6KB2,PIK3CD
IL-1 Signaling	3,34E-01	1,27E-01	NaN	GNAI2,RELA,NFKBIA,JUN,GNG11,MAPK1,MYD88,ADCY1,GNG2,NFKB1,GNG12,PRKAG1,PRKAR1A
Sperm Motility	3,32E-01	1,33E-01	NaN	PLA2G16,MAP3K11,ZP3,NPPC,PDE4D,PRDX6,PRKCZ,PRKAG1,PTK2,PRKCH,PLCL1,CATSPER1,PRKD1,PTK7,PRKAR1A,PRKCA
Circadian Rhythm Signaling	3,29E-01	1,43E-01	NaN	CSNK1E,BHLHE41,BHLHE40,CRY2,CSNK1D
TWEAK Signaling	3,29E-01	1,35E-01	NaN	FADD,RELA,NFKBIA,TNFSF12,NFKB1
Toll-like Receptor Signaling	3,25E-01	1,4E-01	NaN	RELA,LY96,JUN,NFKBIA,MAPK1,MYD88,TNFAIP3,NFKB1
Neuropathic Pain Signaling In Dorsal Horn Neurons	3,23E-01	1,37E-01	NaN	SRC,KCNN4,KCNN2,MAPK1,PIK3C2A,PRKCZ,PRKAG1,GPR37,PIK3CD,PRKCH,PLCL1,PRKD1,PRKAR1A,PRKCA
D-myo-inositol (1,3,4)-trisphosphate Biosynthesis	3,14E-01	1,58E-01	NaN	ITPKB,INPP5E,SEC16A
Protein Kinase A Signaling	3,03E-01	1,34E-01	NaN	BAD,MAPK1,YWHAH,SMAD3,MYL5,NOS3,PTK2,PPP1R7,PPP1CA,PLCL1,DUSP12,PRKD1,GNG12,YWHAG,YWHAB,GNG2,PPP3CC,PTP4A1,ANAPC4,H3F3A/H3F3B,LEF1,DUSP4,PRKCH,SIRPA,PDE6D,AKAP12,HIST1H1C,FLNB,RELA,DUSP6,PPP1R3C,NFKB1,PTPN12,PRKCZ,PTPRF,PRKAG1,GNG11,NFKBIA,FLNA,DUSP10,PRKCA,PYGB,PDE4D,ANAPC13,GNAI2,ADCY1,KDELR3,PTGS2,EYA1,PRKAR1A
Cleavage and Polyadenylation of Pre-mRNA	3,03E-01	1,67E-01	NaN	CPSF3,WDR33
Cardiac Hypertrophy Signaling	2,98E-01	1,31E-01	NaN	MAP3K11,MAPK1,RHOT2,MYL5,SRF,ATF6,EIF2B2,PRKAG1,GNG11,JUN,RHOG,RHOB,RHOD,PLCL1,GNG12,NRAS,PIK3C2A,MAP3K6,RRAS,GNG2,PPP3CC,GNAI2,NKX2-5,RHOQ,RRAS2,ADCY1,EIF2B1,PIK3CD,PRKAR1A,HSPB1
IL-17A Signaling in Airway Cells	2,95E-01	1,29E-01	NaN	RELA,NFKBIA,MAPK1,PIK3C2A,CXCL1,CCL20,PIK3CD,STAT3,NFKB1
Synaptic Long Term Potentiation	2,93E-01	1,37E-01	NaN	NRAS,MAPK1,RRAS,PPP1R3C,PPP3CC,PRKCZ,PRKAG1,RRAS2,PPP1R7,ADCY1,PRKCH,PPP1CA,PLCL1,PRKD1,PRKAR1A,PRKCA
Fc Epsilon RI Signaling	2,87E-01	1,35E-01	NaN	FYN,RAC2,NRAS,MAPK1,PIK3C2A,RRAS,RAC3,PRKCZ,RRAS2,FCER1G,PIK3CD,PRKCH,CSF2,PRKD1,PRKCA
Tetrahydrofolate Salvage from 5,10-methenyltetrahydrofolate	2,86E-01	2E-01	NaN	MTHFD2
Tetrapyrrole Biosynthesis II	2,86E-01	2E-01	NaN	UROS
Glycerol Degradation I	2,86E-01	2E-01	NaN	GK
Lysine Degradation II	2,86E-01	2E-01	NaN	AASDHPPT
Lysine Degradation V	2,86E-01	2E-01	NaN	AASDHPPT
2-oxobutanoate Degradation I	2,86E-01	2E-01	NaN	DLD
Citrulline-Nitric Oxide Cycle	2,86E-01	2E-01	NaN	NOS3
dTMP De Novo Biosynthesis	2,86E-01	2E-01	NaN	TYMS
Tyrosine Degradation I	2,86E-01	2E-01	NaN	FAH
Glutamate Degradation III (via 4-aminobutyrate)	2,86E-01	2E-01	NaN	GAD1
Acetate Conversion to Acetyl-CoA	2,86E-01	2E-01	NaN	ACSS2
Coagulation System	2,82E-01	1,43E-01	NaN	F12,SERPINA5,PLAUR,A2M,PLAT
tRNA Splicing	2,82E-01	1,43E-01	NaN	TSEN15,TSEN34,TSEN2,PDE4D,PDE6D
NF-κB Signaling	2,8E-01	1,31E-01	NaN	RELA,NRAS,PIK3C2A,RRAS,MYD88,RELB,UBE2N,TGFBR3,BMPR2,TNFAIP3,NFKB1,PRKCZ,FADD,TNIP1,RRAS2,GHR,NFKBIA,CD40,TGFA,FCER1G,IL1B,PIK3CD,FGFRL1
Relaxin Signaling	2,79E-01	1,24E-01	NaN	RELA,PIK3C2A,MAPK1,GNG2,NOS3,PDE4D,NFKB1,PRKCZ,PRKAG1,GNAI2,JUN,NFKBIA,GNG11,ADCY1,PIK3CD,GNG12,PRKAR1A,PDE6D
Mouse Embryonic Stem Cell Pluripotency	2,76E-01	1,31E-01	NaN	NRAS,LIF,MAPK1,PIK3C2A,RRAS,BMPR2,FZD9,STAT3,ID3,MYC,RRAS2,PIK3CD,LEF1
Assembly of RNA Polymerase III Complex	2,66E-01	1,43E-01	NaN	GTF3A,POLR3D
Dermatan Sulfate Degradation (Metazoa)	2,66E-01	1,54E-01	NaN	IDS,FGFRL1
Role of MAPK Signaling in the Pathogenesis of Influenza	2,63E-01	1,36E-01	NaN	PLA2G16,NRAS,RRAS2,MAPK1,RRAS,BAX,PTGS2,PRDX6,PRKCA
ATM Signaling	2,55E-01	1,31E-01	NaN	JUN,NFKBIA,H2AFX,CDKN1A,CCNB2,CBX5,CDK2,CHEK1
Role of Oct4 in Mammalian Embryonic Stem Cell Pluripotency	2,52E-01	1,36E-01	NaN	PHB,BMI1,NR2F2,TDRD7,SH3GLB1,PARP1
Arginine Biosynthesis IV	2,35E-01	1,67E-01	NaN	OAT
Proline Biosynthesis II (from Arginine)	2,35E-01	1,67E-01	NaN	OAT
Superpathway of Serine and Glycine Biosynthesis I	2,35E-01	1,67E-01	NaN	PHGDH
Ceramide Biosynthesis	2,35E-01	1,67E-01	NaN	SPTSSA
Arginine Degradation VI (Arginase 2 Pathway)	2,35E-01	1,67E-01	NaN	OAT
Acetyl-CoA Biosynthesis I (Pyruvate Dehydrogenase Complex)	2,35E-01	1,67E-01	NaN	DLD
Superoxide Radicals Degradation	2,35E-01	1,67E-01	NaN	SOD3
Adenine and Adenosine Salvage III	2,35E-01	1,67E-01	NaN	PNP
Glycogen Biosynthesis II (from UDP-D-Glucose)	2,35E-01	1,67E-01	NaN	GBE1
Pregnenolone Biosynthesis	2,35E-01	1,67E-01	NaN	MICAL1
Aspartate Degradation II	2,35E-01	1,67E-01	NaN	MDH2
DNA Double-Strand Break Repair by Non-Homologous End Joining	2,34E-01	1,25E-01	NaN	PRKDC,PARP1
nNOS Signaling in Skeletal Muscle Cells	2,34E-01	1,05E-01	NaN	SNTA1,DAG1
Isoleucine Degradation I	2,34E-01	1,43E-01	NaN	ACAT2,DLD
Phenylalanine Degradation IV (Mammalian, via Side Chain)	2,34E-01	1,43E-01	NaN	SLC27A3,MAOA
Polyamine Regulation in Colon Cancer	2,3E-01	1,25E-01	NaN	MYC,SAT1,ODC1
Tryptophan Degradation to 2-amino-3-carboxymuconate Semialdehyde	1,94E-01	1,43E-01	NaN	KYNU
Glycoaminoglycan-protein Linkage Region Biosynthesis	1,94E-01	1,43E-01	NaN	XYLT1
Mineralocorticoid Biosynthesis	1,94E-01	1,43E-01	NaN	EBP
© 2000-2015 QIAGEN. All rights reserved.

## Sheet: S3c_Network
Additional file 1: Table S3c: Ingenuity Pathway Analysis of transcripts differentially expressed in A375 vs SK-MEL-28 melanoma cell lines (Networks)
ID	Molecules in Network	Score	Focus Molecules	Top Networks
1	ABCE1,ARMCX1,C15orf57,CCND1,CDK4,CDKN2A,CPEB1,CPNE3,DNAJA2,E2f,ENDOD1,HIST1H4A (includes others),HIST2H2BE (includes others),HJURP,IDH3A,KIF20A,LIMCH1,MED30,MELK,NT5E,PDLIM3,PFKL,PHGDH,PLSCR1,PRDX6,STOM,TFDP1,TM7SF2,TMSB15A,TRIM63,TRIP13,TUBB6,TYMS,XIST,ZNF106	27	34	Cancer, Skeletal and Muscular Disorders, Cell Death and Survival
2	ACTR3,BAZ1B,BMI1,CBX5,CHEK1,CIB1,CTDP1,DHX15,E2F2,E2F3,E2F4,EBAG9,EN2,GSTA4,GTF2F2,H2AFX,MED15,MICB,NABP1,NAP1L4,PNKP,POLB,POLG,POLR2B,POLR2C,POLR2J,PPP1R13B,PRKDC,RAD51AP1,RNA polymerase II,SMARCA1,TCEA1,TK1,TLN1,WDR36	27	34	DNA Replication, Recombination, and Repair, Cell Morphology, Cellular Function and Maintenance
3	ACTN1,AMPH,ATPIF1,CCL3L1/CCL3L3,CIRH1A,CXCL16,ECE1,ERAP2,FABP6,FUCA1,GTPBP4,HLA-F,IL1,JKAMP,MLKL,NFkB (complex),NKX2-5,NLRP2,NOP14,NQO2,OPTN,PDLIM1,PYCARD,RIPK4,RRAS2,RUSC2,SH3GLB1,SH3GLB2,ST3GAL1,TBC1D4,TFAM,TRIP6,UBE2E2,UCHL5,UNC93B1	25	33	Infectious Disease, Connective Tissue Disorders, Inflammatory Disease
4	CAPG,CAV1,CCNA1,CD68,CD99,CDH19,COL4A1,COL4A2,COL4A5,COL6A1,DERL1,DNAJB11,estrogen receptor,F12,FANCG,GPR37,HES1,HIST1H1C,HSD17B1,HSP90AB1,HSPA1A/HSPA1B,NSFL1C,p85 (pik3r),PAQR7,POLR3G,PROCR,RNF19A,RPA1,STUB1,SUPT16H,TGFA,TGFBR3,TIMP2,UBXN6,VCP	25	33	Connective Tissue Disorders, Cancer, Cellular Development
5	ACP2,ACTA2,ARHGEF5,BRK1,CCNDBP1,CYFIP2,DCBLD2,DHRS3,ENC1,FSH,HK2,KLHDC3,Lh,MAPK6,MLPH,MSMO1,MT1X,P4HA2,PLCL1,PLIN3,PPFIA4,PTP4A1,PTPRF,RAB31,RAB27A,SH3BP4,STK25,TFAP2A,TFPI2,THBS1,TMBIM6,TPM1,TPM2,TYRO3,UTS2	25	33	Cellular Assembly and Organization, Cellular Function and Maintenance, Tissue Development
6	ASF1A,BCR (complex),CABIN1,CCNA2,CHIC2,CKAP5,CLDN12,CSRNP1,CYR61,EIF3M,ELAVL1,ERH,GBP2,KHSRP,LPXN,MAGEA1,NDE1,OBFC1,PAIP2,PARL,PARP1,PCOLCE,PINK1,PP2A,PPP1CA,PSMB4,SERPINB2,SPHK1,SRSF7,SYNCRIP,TIPARP,TJP1,TOMM20,TOMM70A,TRIOBP	25	33	Protein Synthesis, Post-Translational Modification, Embryonic Development
7	AFAP1L2,C1QBP,CAPZB,CBX7,CDK5R1,Collagen type II,CTSK,CTSL,EGR1,ENTPD1,ERK,FOSL1,GDF15,HLX,HPSE,HSPB8,IFNAR2,IL8,KCNMA1,KYNU,LPAR3,LY96,MAD2L2,MMP8,MTPN,NES,NUB1,PAK1,PRKCDBP,PTRF,REV3L,SNAI2,SOD3,Tnf receptor,UBD	23	32	Cellular Growth and Proliferation, Infectious Disease, Cell Morphology
8	BCAS3,BEST1,COX7A2L,DCT,DDIT3,FBXO32,GCLM,GLS,HAPLN1,Hdac,HSPH1,KLF6,KLF11,LAMP2,MGP,MITF,MNT,MT1F,MYC,NAP1L1,PHF20,PI3K (family),PREX1,Rac,SERINC3,SIN3A,SOX9,SSBP2,ST3GAL4,TAF1C,TMEM126A,TMSB10/TMSB4X,TPI1,TSHZ3,TXNIP	23	32	Cell Morphology, Drug Metabolism, Amino Acid Metabolism
9	AIMP2,ALDOA,ANG,ASB9,BAIAP2,CLINT1,COPS4,CUL4A,DCAF7,DROSHA,HECTD1,Hsp70,Hsp90,KARS,KCTD3,KLF2,MARS,PA2G4,PPFIA1,PPP6R3,PRKD1,RARS,Rb,RBX1,RGS12,RPL4,SVIL,TCEB1,TERF2IP,TINF2,TRIAP1,YWHAB,YWHAG,YWHAH,ZAK	23	32	RNA Post-Transcriptional Modification, Post-Translational Modification, Embryonic Development
10	APBB3,BCL2L11,Collagen type I,CRYL1,DAB2,DCP2,DEPTOR,EDF1,EHD1,ELF4,Eotaxin,EXOSC4,FDPS,HERPUD1,HIC2,IFI35,IGFBP7,Igm,LAP3,MANF,MAP2K1/2,MAPK1,MVP,NDUFS8,NPPC,PTPRZ1,RAB11FIP5,SLIRP,SP110,TAF7,TAF10,TDRD7,TRIM21,TSC22D3,UBE2L6	21	31	Tissue Morphology, Reproductive System Development and Function, Cellular Development
11	BTG3,CEACAM1,CTSD,DDX21,FBL,FHL2,GATAD2A,Histone h3,Histone h4,HOXB5,IDH1,IGFBP5,MAGED2,MREG,NAT10,NET1,Notch,PDCD6,PLSCR4,PPP2R2B,PRMT5,PSMA2,RGS10,RSL1D1,SBF1,SEC31A,SMOOTH MUSCLE ACTIN,SMYD3,SRSF1,SRSF6,TACC2,TM4SF18,UBB,VKORC1,ZNF239	21	31	RNA Post-Transcriptional Modification, Cellular Compromise, Cardiovascular System Development and Function
12	ALDH1A1,ANXA2,CD55,Cdk,CDK2,CDK6,CDKN2B,CDKN2D,CDT1,Cyclin A,Cyclin D,Cyclin E,DKC1,EGR2,EMILIN2,FADD,FBXO7,GAR1,GBA,HMBOX1,KDELR3,KDM5A,KLF4,MAP3K11,MAP4K2,P38 MAPK,PFKP,PPM1D,SESN1,SKP2,SMUG1,TDG,TNFRSF10B,TNIP1,WEE1	20	30	Cell Cycle, Cellular Development, Cellular Growth and Proliferation
13	ATF5,CDKN1A,COX4I1,CRTC3,DMAP1,EXOSC8,FOXO1,HISTONE,HOXA5,LIMA1,MFN2,MHC CLASS I (family),MIF4GD,Mitochondrial complex 1,NFIL3,NME1,PHB,PHB2,PPARGC1A,PRAME,PSMA3,RNF144B,SALL2,SCO2,SLBP,SRSF2,STOML2,STX7,STX8,TIP60,TOM1,U2AF2,Ubiquitin,YEATS4,ZFYVE16	20	30	Cellular Assembly and Organization, Skeletal and Muscular System Development and Function, Cell Death and Survival
14	ACADVL,ADCY,APOBEC3F,APOBEC3G,ATP1B1,ATP1B3,CD40,CYP27A1,DHCR7,EMP1,FCRLA,FST,GNAI2,GNG2,GPRC5A,Ifn gamma,IgG,IL12 (complex),IQGAP1,KISS1R,KRT10,KRT15,mediator,NAV2,NSMAF,PEBP1,PHLDA2,RGS17,RINT1,RPL28,STAU1,TUBB4A,ZMPSTE24,ZW10,ZWILCH	20	30	Nucleic Acid Metabolism, Small Molecule Biochemistry, Cancer
15	ACP5,BCL7B,BHLHE40,BMP6,CDC123,CFL1,CHAF1B,COPS5,CSF2,CSF2RA,CTSC,CTSG,DNAJA3,DUSP6,FAM65B,Fcer1,FCER1G,Fcgr2,GK,Gm-csf,IER3,Ige,KRT75,LYST,MCM5,NAMPT,NFKBIA,PDGF BB,PMP22,RGS1,SERPINB6,STAT1,TNFSF12,UCHL1,UPP1	20	30	Cellular Movement, Cell-To-Cell Signaling and Interaction, Tissue Development
16	AMD1,APOD,CCL3,EIF2A,EIF2S2,HOMER3,ID3,IFI6,IFI44,IFITM3,IFN Beta,IFN type 1,IKK (complex),Interferon alpha,IRF3,ISG15,KIAA0430,LIPA,LYL1,MX1,MX2,MYD88,NCK2,OAS1,ODC1,PIK3CD,PP1-C,PPP2R5B,PRELID1,SAT1,SLC2A3,TCR,TMEM173,TNFAIP3,ZNFX1	18	29	Antimicrobial Response, Inflammatory Response, Dermatological Diseases and Conditions
17	ABCF2,ACAC,ACACB,AKAP12,ALDOC,AMPK,ATP5B,AXIN2,BCL2L1,BNIP3,Caspase 3/7,CHKA,CYBA,ENO2,EPAS1,GABARAPL2,HDL,HLA-DRB3,HMGCR,IRS2,KIAA1199,NMNAT1,NOS3,NT5C2,PARP,Pkc(s),PRKCA,PRKCZ,RAC2,SERPINF1,SIRT1,SLC2A1,SZRD1,TMEM45A,ZIC2	18	29	Free Radical Scavenging, Energy Production, Lipid Metabolism
18	B2M,BNIP3L,COMMD1,COMMD9,DUSP10,E2F5,FMN2,G3BP2,GLRX,Gsk3,IFNGR2,Ikb,IL12 (family),IRF4,ISCU,KCNJ12,MICA,MT1G,MTORC1,NFKB1,NFKBIZ,PBK,PI3,PLC,Pld,PPP1R13L,PRKAC,PRMT2,RALA,RELA,RELB,RHEB,SETD6,SIRPA,VEGFB	17	28	Hematological System Development and Function, Inflammatory Response, Tissue Morphology
19	ARHGEF6,BCAR1,c-Src,CD83,CRKL,CTSZ,DAPK1,EPHA2,FKHR,Focal adhesion kinase,FSCN1,HIST2H2AA3/HIST2H2AA4,IL10RB,IL13RA2,ITGAV,ITPRIP,JAK,LDHA,LIF,MMP14,NKX2-2,NNT,NRBP2,PKM,PTK2,SEMA3B,Sfk,SNRPB2,SRC,SRC (family),STAP2,STAT3,STAT5a/b,TP53RK,VCAN	17	28	Cellular Movement, Cell-To-Cell Signaling and Interaction, Tissue Development
20	Akt,ALKBH3,ANTXR2,AXL,Beta Arrestin,CADM1,CCS,Collagen Alpha1,CX3CL1,EFNA1,ELOVL6,EPHA3,EPHA4,ERBB3,FAF2,HIPK2,HTRA1,IGFBP2,LCN2,LGALS1,LOX,MAP3K6,Mapk,Mek,PDE4D,PITX1,PRR5,Ras,RBM4,RHOB,RUNX3,STK4,UCN,Vegf,WSB1	17	28	Cardiovascular System Development and Function, Cellular Movement, Organismal Development
21	Actin,AIP,Alpha tubulin,ARCN1,Cofilin,DPYSL2,DUSP4,Dynein,F Actin,FLNA,FLNB,FNTB,GABARAPL1,Gamma tubulin,GAS8,GORASP2,GSN,GSTP1,HDAC6,HSP90AA1,HSPB1,Jnk,LIMK2,MAP1S,MKL1,MYH9,RASSF1,RIC8A,TGFBI,TMED9,TMED10,TUBB2A,TUBGCP4,UBE2N,WIPF1	17	28	Cellular Assembly and Organization, Cellular Function and Maintenance, Tissue Development
22	20s proteasome,ANGPTL4,ASNS,BST2,EGLN1,ERCC2,FOSB,GNE,GTF2H4,HDL-cholesterol,Hedgehog,HERC5,HLA-B,HLA-DQB1,Ifn,Immunoglobulin,JUN,KCNN2,LAMA4,LAMA5,LPL,NR0B1,NR1H3,NRIP1,OAS2,PAAF1,PGK1,PNP,PSMC1,PSMC5,RXRG,SLC38A2,Smad,TFIIH,XYLT1	17	28	Lipid Metabolism, Small Molecule Biochemistry, Molecular Transport
23	14-3-3,26s Proteasome,ABCB6,Alp,APP,BACE2,BAX,BIN1,calpain,CLSTN1,CRYAB,CTSB,cytochrome-c oxidase,GAB2,HMGB2,IGFBP1,ITM2C,MBP,NCSTN,PPIA,PRNP,PSEN2,PSMB5,RTN3,RTN4R,Secretase gamma,SNCA,SORT1,STXBP1,Tgf beta,TIMP3,TNFRSF19,TUBB3,TWIST1,VANGL2	17	28	Neurological Disease, Psychological Disorders, Metabolic Disease
24	A4GALT,ACO2,caspase,CD63,CD74,CD82,CIITA,CK1,EIF4B,FAT1,GUSB,HLA-DMB,HLA-DQ,HLA-DR,HLA-DRA,Hla-Drb,HTRA2,IL1B,lymphotoxin-alpha1-beta2,MHC Class II (complex),MIF,MME,Mmp,MT2A,MTA3,PCSK1,RFX5,RPS6KA4,S100A3,S100A4,SEMA3A,SERPINH1,SRGN,TIMP1,TOB1	15	27	Connective Tissue Disorders, Immunological Disease, Inflammatory Disease
25	ABCC4,AP1S1,Arp2/3,Calmodulin,CKS2,CORO1B,Ctbp,DLGAP5,DRAP1,Dynamin,Fcgr3,FCGR2A,HEY1,HIST1H2BJ/HIST1H2BK,Hsp27,IL23,IMPDH2,LASP1,NR2F2,NR4A2,NRAS,PI3K (complex),PRKAR1A,RALB,RIN2,RRAS,SESN3,SMPD1,SNAP23,STX11,STXBP2,SYK/ZAP,TNFSF4,UGCG,VAMP3	14	26	Cellular Assembly and Organization, Cellular Compromise, Inflammatory Response
© 2000-2014 Ingenuity Systems, Inc. All rights reserved.
