# Supplementary material for: TNF-alpha and metalloproteases as key players in melanoma cells aggressiveness
Source: J Exp Clin Cancer Res. 2018 Dec 28;37:326. doi: 10.1186/s13046-018-0982-1 (PMC6309098; doi:10.1186/s13046-018-0982-1)
Supplement: Supplementary file 1 — Figure S1. Proliferative rate of A375 and SK-MEL-28 cell lines when cultured at three different cell densities. Figure S2. Serum-deprivation induced apoptotic cell death of A375 compared to SK-MEL-28 melanoma cells. Figure S3. Effects of MMP2 on downstream transcripts differentially expressed in A357 vs SK-MEL-28 human melanoma cells. Figure S4. Effects of TNF on transcripts differentially expressed in A357 vs SK-MEL-28 human melanoma cells. Figure S5. Effects of IL6 on downstream transcripts differentially expressed in A357 vs SK-MEL-28 human melanoma cells. Table S1. Summary of the culture media in which the different cell lines are grown. Table S2. List of transcripts differentially expressed in A375 vs SK-MEL-28 melanoma cell lines. Table S3. Ingenuity Pathway Analysis of transcripts differentially expressed in A375 vs SK-MEL-28 melanoma cell lines. Table S4. DAVID Analysis of proteins identified in A375 and SK-MEL-28 melanoma cell lines. Table S5. Ingenuity Pathway Analysis of proteins identified in A375 and SK-MEL-28 melanoma cell lines. (ZIP 5475 kb) [file 13046_2018_982_MOESM1_ESM.zip › Additional file 1 Table S4 Rossi et al.xlsx]

## Sheet: A375 S4a
												Functional annotation GENE ONTOLOGY
												Sublist	Category	Term	RT	Genes	Count	%	P-Value	Benjamini
DESEASE													GOTERM_CC_DIRECT	extracellular exosome	RT		374	60.8	4.1e-152	2.3e-149
Sublist	Category	Term	RT	Genes	Count	%	P-Value	Benjamini					GOTERM_CC_DIRECT	cytosol	RT		326	53	6.6e-88	1.8e-85
	GAD_DISEASE	Acquired Immunodeficiency Syndrome|Disease Progression	RT		115	18.7	1.8e-34	3e-31					GOTERM_CC_DIRECT	membrane	RT		247	40.2	5.9e-73	1.1e-70
	GAD_DISEASE	cognitive trait	RT		20	3.3	3.2e-08	2.6e-05					GOTERM_CC_DIRECT	myelin sheath	RT		61	9.9	1.5e-48	2.1e-46
	GAD_DISEASE	Aging/ Telomere Length	RT		20	3.3	3.7e-08	2e-05					GOTERM_CC_DIRECT	mitochondrion	RT		147	23.9	2.8e-39	3e-37				Pathways
	GAD_DISEASE	HIV Infections|[X]Human immunodeficiency virus disease	RT		25	4.1	0.001	0.34					GOTERM_CC_DIRECT	cytoplasm	RT		326	53	2.4e-38	2.2e-36			Sublist	Category	Term	RT	Genes	Count	%	P-Value	Benjamini
	GAD_DISEASE	hyperhomocysteinemia	RT		5	0.8	0.004	0.73					GOTERM_CC_DIRECT	cell-cell adherens junction	RT		71	11.5	6.4e-37	5e-35				KEGG_PATHWAY	Biosynthesis of antibiotics	RT		59	9.6	2e-24	5e-22
	GAD_DISEASE	Spinal Dysraphism	RT		8	1.3	0.0052	0.76					GOTERM_CC_DIRECT	melanosome	RT		42	6.8	4.9e-34	3.4e-32				KEGG_PATHWAY	Carbon metabolism	RT		38	6.2	9.4e-19	1.2e-16
	GAD_DISEASE	carbamazepine hypersensitivity	RT		4	0.7	0.0077	0.84					GOTERM_CC_DIRECT	focal adhesion	RT		72	11.7	3.2e-32	2e-30				KEGG_PATHWAY	Biosynthesis of amino acids	RT		26	4.2	2.3e-13	1.9e-11
	GAD_DISEASE	ALS/amyotrophic lateral sclerosis	RT		5	0.8	0.0082	0.81					GOTERM_CC_DIRECT	extracellular matrix	RT		54	8.8	6.1e-24	3.3e-22				KEGG_PATHWAY	Metabolic pathways	RT		132	21.5	3.8e-13	2.3e-11
	GAD_DISEASE	Lung Cancer	RT		33	5.4	0.012	0.9					GOTERM_CC_DIRECT	mitochondrial matrix	RT		45	7.3	3.6e-15	1.8e-13				KEGG_PATHWAY	Glycolysis / Gluconeogenesis	RT		23	3.7	1.3e-11	6.3e-10
	GAD_DISEASE	DNA damage	RT		6	1	0.014	0.91					GOTERM_CC_DIRECT	intracellular ribonucleoprotein complex	RT		28	4.6	6.9e-14	3.1e-12				KEGG_PATHWAY	Proteasome	RT		16	2.6	1.4e-08	5.8e-07
	GAD_DISEASE	methotrexate toxicity	RT		4	0.7	0.018	0.93					GOTERM_CC_DIRECT	ribosome	RT		30	4.9	2.6e-13	1.1e-11				KEGG_PATHWAY	Pentose phosphate pathway	RT		13	2.1	3.3e-08	1.2e-06
	GAD_DISEASE	Hearing Loss, Noise-Induced	RT		4	0.7	0.018	0.93					GOTERM_CC_DIRECT	proteasome complex	RT		19	3.1	5.7e-13	2.2e-11				KEGG_PATHWAY	Citrate cycle (TCA cycle)	RT		12	2	5.4e-07	1.7e-05
	GAD_DISEASE	arsenic metabolism	RT		3	0.5	0.031	0.99					GOTERM_CC_DIRECT	mitochondrial inner membrane	RT		48	7.8	2.6e-12	9.4e-11				KEGG_PATHWAY	Ribosome	RT		25	4.1	1.1e-06	3e-05
	GAD_DISEASE	head and neck cancer	RT		8	1.3	0.043	1					GOTERM_CC_DIRECT	nucleoplasm	RT		153	24.9	2.6e-10	8.9e-09				KEGG_PATHWAY	Protein processing in endoplasmic reticulum	RT		28	4.6	1.8e-06	4.4e-05
	GAD_DISEASE	Aortic Aneurysm, Abdominal|	RT		4	0.7	0.047	1					GOTERM_CC_DIRECT	zona pellucida receptor complex	RT		8	1.3	1.6e-09	5.1e-08				KEGG_PATHWAY	Legionellosis	RT		14	2.3	1.1e-05	0.00024
	GAD_DISEASE	Femur Head Necrosis|	RT		3	0.5	0.047	0.99					GOTERM_CC_DIRECT	chaperonin-containing T-complex	RT		8	1.3	1.6e-09	5.1e-08				KEGG_PATHWAY	Valine, leucine and isoleucine degradation	RT		13	2.1	1.2e-05	0.00025
	GAD_DISEASE	breast cancer	RT		27	4.4	0.048	0.99					GOTERM_CC_DIRECT	nucleus	RT		251	40.8	1.6e-09	4.9e-08				KEGG_PATHWAY	Fatty acid metabolism	RT		13	2.1	1.6e-05	0.0003
	GAD_DISEASE	Alzheimer's Disease	RT		19	3.1	0.051	0.99					GOTERM_CC_DIRECT	cytoplasmic ribonucleoprotein granule	RT		11	1.8	3.5e-09	1e-07				KEGG_PATHWAY	Pyruvate metabolism	RT		11	1.8	8e-05	0.0014
	GAD_DISEASE	spondyloarthropathies	RT		3	0.5	0.056	0.99					GOTERM_CC_DIRECT	microtubule	RT		33	5.4	2e-08	5.6e-07				KEGG_PATHWAY	Fatty acid degradation	RT		11	1.8	0.00019	0.0031
	GAD_DISEASE	sarcoidosis uveitis	RT		2	0.3	0.07	1					GOTERM_CC_DIRECT	perinuclear region of cytoplasm	RT		49	8	7.2e-08	1.9e-06				KEGG_PATHWAY	Cysteine and methionine metabolism	RT		10	1.6	0.00029	0.0044
	GAD_DISEASE	Carotid Artery Diseases|Hyperlipoproteinemia Type II	RT		2	0.3	0.07	1					GOTERM_CC_DIRECT	cell body	RT		14	2.3	1.4e-07	3.4e-06				KEGG_PATHWAY	Central carbon metabolism in cancer	RT		13	2.1	0.00031	0.0045
	GAD_DISEASE	brain cancer	RT		5	0.8	0.075	1					GOTERM_CC_DIRECT	cytoplasmic vesicle membrane	RT		19	3.1	2.2e-07	5.2e-06				KEGG_PATHWAY	Epstein-Barr virus infection	RT		25	4.1	0.00032	0.0044
	GAD_DISEASE	Lipoproteins, HDL	RT		7	1.1	0.078	1					GOTERM_CC_DIRECT	actin cytoskeleton	RT		25	4.1	3.5e-07	8e-06				KEGG_PATHWAY	Aminoacyl-tRNA biosynthesis	RT		13	2.1	0.00042	0.0054
	GAD_DISEASE	Brain Neoplasms|Glioma	RT		6	1	0.085	1					GOTERM_CC_DIRECT	intracellular membrane-bounded organelle	RT		44	7.2	3.9e-07	8.5e-06				KEGG_PATHWAY	Fructose and mannose metabolism	RT		9	1.5	0.00042	0.0052
	GAD_DISEASE	Sarcoidosis	RT		6	1	0.098	1					GOTERM_CC_DIRECT	cytosolic small ribosomal subunit	RT		12	2	4.1e-07	8.6e-06				KEGG_PATHWAY	Antigen processing and presentation	RT		14	2.3	0.00045	0.0053
													GOTERM_CC_DIRECT	transport vesicle	RT		16	2.6	6e-07	1.2e-05				KEGG_PATHWAY	Pathogenic Escherichia coli infection	RT		11	1.8	0.00068	0.0076
													GOTERM_CC_DIRECT	mitochondrial outer membrane	RT		20	3.3	6.2e-07	1.2e-05				KEGG_PATHWAY	Endocytosis	RT		29	4.7	0.0013	0.013
													GOTERM_CC_DIRECT	proteasome accessory complex	RT		8	1.3	6.8e-07	1.3e-05				KEGG_PATHWAY	Phagosome	RT		20	3.3	0.0016	0.017
													GOTERM_CC_DIRECT	nucleolus	RT		57	9.3	1.5e-06	2.7e-05				KEGG_PATHWAY	2-Oxocarboxylic acid metabolism	RT		6	1	0.0024	0.024
													GOTERM_CC_DIRECT	COP9 signalosome	RT		10	1.6	1.7e-06	2.9e-05				KEGG_PATHWAY	Glutathione metabolism	RT		10	1.6	0.0027	0.025
													GOTERM_CC_DIRECT	ruffle	RT		15	2.4	1.7e-06	2.9e-05				KEGG_PATHWAY	Starch and sucrose metabolism	RT		8	1.3	0.0027	0.024
													GOTERM_CC_DIRECT	endoplasmic reticulum membrane	RT		57	9.3	1.8e-06	3e-05				KEGG_PATHWAY	Fatty acid elongation	RT		7	1.1	0.0028	0.024
													GOTERM_CC_DIRECT	peroxisome	RT		16	2.6	2e-06	3.2e-05				KEGG_PATHWAY	Parkinson's disease	RT		18	2.9	0.0041	0.035
													GOTERM_CC_DIRECT	cytosolic large ribosomal subunit	RT		13	2.1	2.4e-06	3.8e-05				KEGG_PATHWAY	Propanoate metabolism	RT		7	1.1	0.0051	0.041
													GOTERM_CC_DIRECT	endoplasmic reticulum	RT		54	8.8	5.2e-06	7.9e-05				KEGG_PATHWAY	Amino sugar and nucleotide sugar metabolism	RT		9	1.5	0.0066	0.051
													GOTERM_CC_DIRECT	eukaryotic 48S preinitiation complex	RT		7	1.1	5.4e-06	8e-05				KEGG_PATHWAY	Galactose metabolism	RT		7	1.1	0.0073	0.055
													GOTERM_CC_DIRECT	midbody	RT		17	2.8	6.8e-06	9.8e-05				KEGG_PATHWAY	Arginine and proline metabolism	RT		9	1.5	0.0084	0.061
													GOTERM_CC_DIRECT	protein complex	RT		33	5.4	1e-05	0.00014				KEGG_PATHWAY	beta-Alanine metabolism	RT		7	1.1	0.0086	0.061
													GOTERM_CC_DIRECT	lipid particle	RT		12	2	1.1e-05	0.00015				KEGG_PATHWAY	Biosynthesis of unsaturated fatty acids	RT		6	1	0.0098	0.067
													GOTERM_CC_DIRECT	endoplasmic reticulum-Golgi intermediate compartment	RT		12	2	1.5e-05	0.0002				KEGG_PATHWAY	RNA transport	RT		19	3.1	0.013	0.085
													GOTERM_CC_DIRECT	mitochondrial nucleoid	RT		10	1.6	1.5e-05	0.0002				KEGG_PATHWAY	Alanine, aspartate and glutamate metabolism	RT		7	1.1	0.016	0.099
													GOTERM_CC_DIRECT	vesicle	RT		16	2.6	2.6e-05	0.00033				KEGG_PATHWAY	Huntington's disease	RT		20	3.3	0.019	0.11
													GOTERM_CC_DIRECT	actomyosin	RT		6	1	2.7e-05	0.00034				KEGG_PATHWAY	Glyoxylate and dicarboxylate metabolism	RT		6	1	0.019	0.12
													GOTERM_CC_DIRECT	extracellular vesicle	RT		10	1.6	3.7e-05	0.00046				KEGG_PATHWAY	Butanoate metabolism	RT		6	1	0.019	0.12
													GOTERM_CC_DIRECT	COPI vesicle coat	RT		6	1	6.5e-05	0.00078				KEGG_PATHWAY	Adherens junction	RT		10	1.6	0.023	0.14
													GOTERM_CC_DIRECT	Golgi apparatus	RT		52	8.5	6.6e-05	0.00077				KEGG_PATHWAY	Peroxisome	RT		11	1.8	0.024	0.14
													GOTERM_CC_DIRECT	stress fiber	RT		10	1.6	7.1e-05	0.00081				KEGG_PATHWAY	Spliceosome	RT		15	2.4	0.025	0.14
													GOTERM_CC_DIRECT	ruffle membrane	RT		12	2	9e-05	0.001				KEGG_PATHWAY	Viral carcinogenesis	RT		20	3.3	0.034	0.18
													GOTERM_CC_DIRECT	eukaryotic 43S preinitiation complex	RT		6	1	9.5e-05	0.001				KEGG_PATHWAY	Gap junction	RT		11	1.8	0.034	0.18
													GOTERM_CC_DIRECT	cell	RT		13	2.1	0.00013	0.0014				KEGG_PATHWAY	RNA degradation	RT		10	1.6	0.037	0.19
													GOTERM_CC_DIRECT	nuclear pore	RT		11	1.8	0.00014	0.0015				KEGG_PATHWAY	Proximal tubule bicarbonate reclamation	RT		5	0.8	0.044	0.21
													GOTERM_CC_DIRECT	eukaryotic translation initiation factor 3 complex	RT		6	1	0.00019	0.0019				KEGG_PATHWAY	Tyrosine metabolism	RT		6	1	0.053	0.25
													GOTERM_CC_DIRECT	cytosolic proteasome complex	RT		5	0.8	0.00023	0.0023				KEGG_PATHWAY	Tight junction	RT		14	2.3	0.061	0.28
													GOTERM_CC_DIRECT	myosin complex	RT		9	1.5	0.00024	0.0024				KEGG_PATHWAY	HIF-1 signaling pathway	RT		11	1.8	0.063	0.28
													GOTERM_CC_DIRECT	endoplasmic reticulum chaperone complex	RT		5	0.8	0.00034	0.0034				KEGG_PATHWAY	Glucagon signaling pathway	RT		11	1.8	0.067	0.29
													GOTERM_CC_DIRECT	proteasome regulatory particle, base subcomplex	RT		5	0.8	0.0005	0.0048				KEGG_PATHWAY	Phenylalanine metabolism	RT		4	0.7	0.075	0.32
													GOTERM_CC_DIRECT	proteasome core complex	RT		6	1	0.00055	0.0052				KEGG_PATHWAY	Lysine degradation	RT		7	1.1	0.085	0.34
													GOTERM_CC_DIRECT	microvillus	RT		9	1.5	0.0006	0.0055				KEGG_PATHWAY	Vibrio cholerae infection	RT		7	1.1	0.091	0.36
													GOTERM_CC_DIRECT	blood microparticle	RT		15	2.4	0.00062	0.0056				KEGG_PATHWAY	Oxidative phosphorylation	RT		13	2.1	0.094	0.36
													GOTERM_CC_DIRECT	cytoskeleton	RT		26	4.2	0.00081	0.0072
													GOTERM_CC_DIRECT	brush border	RT		9	1.5	0.00085	0.0075
													GOTERM_CC_DIRECT	trans-Golgi network transport vesicle	RT		5	0.8	0.00096	0.0083
													GOTERM_CC_DIRECT	myosin II complex	RT		4	0.7	0.0012	0.01
													GOTERM_CC_DIRECT	endoplasmic reticulum-Golgi intermediate compartment membrane	RT		9	1.5	0.0013	0.011
													GOTERM_CC_DIRECT	polysome	RT		7	1.1	0.0015	0.013
													GOTERM_CC_DIRECT	clathrin adaptor complex	RT		5	0.8	0.0017	0.014
													GOTERM_CC_DIRECT	Golgi membrane	RT		35	5.7	0.0017	0.013
													GOTERM_CC_DIRECT	small ribosomal subunit	RT		6	1	0.0018	0.014
													GOTERM_CC_DIRECT	nuclear proteasome complex	RT		4	0.7	0.0019	0.014
													GOTERM_CC_DIRECT	proteasome core complex, alpha-subunit complex	RT		4	0.7	0.0019	0.014
													GOTERM_CC_DIRECT	pseudopodium	RT		5	0.8	0.0021	0.016
													GOTERM_CC_DIRECT	clathrin-coated endocytic vesicle membrane	RT		7	1.1	0.0023	0.017
													GOTERM_CC_DIRECT	lysosomal membrane	RT		20	3.3	0.0024	0.018
													GOTERM_CC_DIRECT	myosin II filament	RT		3	0.5	0.0033	0.024
													GOTERM_CC_DIRECT	mitochondrial intermembrane space	RT		9	1.5	0.0033	0.024
													GOTERM_CC_DIRECT	catalytic step 2 spliceosome	RT		10	1.6	0.0037	0.027
													GOTERM_CC_DIRECT	membrane raft	RT		16	2.6	0.0042	0.029
													GOTERM_CC_DIRECT	cleavage furrow	RT		7	1.1	0.0047	0.032
													GOTERM_CC_DIRECT	proteasome regulatory particle	RT		4	0.7	0.0051	0.035
													GOTERM_CC_DIRECT	cell-cell junction	RT		14	2.3	0.0054	0.037
													GOTERM_CC_DIRECT	retromer complex	RT		5	0.8	0.0057	0.038
													GOTERM_CC_DIRECT	trans-Golgi network	RT		12	2	0.0062	0.041
													GOTERM_CC_DIRECT	GAIT complex	RT		3	0.5	0.0065	0.042
													GOTERM_CC_DIRECT	proton-transporting ATP synthase complex, catalytic core F(1)	RT		3	0.5	0.0065	0.042
													GOTERM_CC_DIRECT	nuclear envelope	RT		13	2.1	0.0075	0.048
													GOTERM_CC_DIRECT	late endosome	RT		11	1.8	0.0081	0.051
													GOTERM_CC_DIRECT	mitochondrial respiratory chain complex III	RT		4	0.7	0.0084	0.052
													GOTERM_CC_DIRECT	cell cortex	RT		11	1.8	0.0085	0.053
													GOTERM_CC_DIRECT	endocytic vesicle	RT		7	1.1	0.0092	0.056
													GOTERM_CC_DIRECT	cell leading edge	RT		6	1	0.0094	0.057
													GOTERM_CC_DIRECT	cell surface	RT		30	4.9	0.0095	0.057
													GOTERM_CC_DIRECT	smooth endoplasmic reticulum	RT		5	0.8	0.01	0.061
													GOTERM_CC_DIRECT	membrane coat	RT		5	0.8	0.01	0.061
													GOTERM_CC_DIRECT	tubular endosome	RT		3	0.5	0.011	0.061
													GOTERM_CC_DIRECT	septin complex	RT		3	0.5	0.011	0.061
													GOTERM_CC_DIRECT	mitotic spindle	RT		6	1	0.012	0.066
													GOTERM_CC_DIRECT	cell projection	RT		8	1.3	0.013	0.073
													GOTERM_CC_DIRECT	cytoplasmic vesicle	RT		16	2.6	0.013	0.075
													GOTERM_CC_DIRECT	intermediate filament	RT		10	1.6	0.014	0.077
													GOTERM_CC_DIRECT	cortical actin cytoskeleton	RT		6	1	0.014	0.077
													GOTERM_CC_DIRECT	neuron projection	RT		16	2.6	0.014	0.078
													GOTERM_CC_DIRECT	endocytic vesicle lumen	RT		4	0.7	0.015	0.081
													GOTERM_CC_DIRECT	CRD-mediated mRNA stability complex	RT		3	0.5	0.015	0.082
													GOTERM_CC_DIRECT	phosphopyruvate hydratase complex	RT		3	0.5	0.015	0.082
													GOTERM_CC_DIRECT	peroxisomal matrix	RT		6	1	0.019	0.096
													GOTERM_CC_DIRECT	lysosome	RT		15	2.4	0.021	0.11
													GOTERM_CC_DIRECT	COPI-coated vesicle	RT		3	0.5	0.021	0.11
													GOTERM_CC_DIRECT	eukaryotic translation initiation factor 3 complex, eIF3m	RT		3	0.5	0.021	0.11
													GOTERM_CC_DIRECT	early endosome	RT		15	2.4	0.023	0.12
													GOTERM_CC_DIRECT	hemidesmosome	RT		3	0.5	0.028	0.14
													GOTERM_CC_DIRECT	rough endoplasmic reticulum membrane	RT		3	0.5	0.028	0.14
													GOTERM_CC_DIRECT	proteasome regulatory particle, lid subcomplex	RT		3	0.5	0.028	0.14
													GOTERM_CC_DIRECT	nonhomologous end joining complex	RT		3	0.5	0.028	0.14
													GOTERM_CC_DIRECT	rough endoplasmic reticulum	RT		6	1	0.028	0.14
													GOTERM_CC_DIRECT	ER to Golgi transport vesicle membrane	RT		6	1	0.03	0.14
													GOTERM_CC_DIRECT	cytoplasmic stress granule	RT		5	0.8	0.032	0.15
													GOTERM_CC_DIRECT	recycling endosome	RT		9	1.5	0.032	0.15
													GOTERM_CC_DIRECT	nuclear periphery	RT		4	0.7	0.032	0.15
													GOTERM_CC_DIRECT	mitochondrial proton-transporting ATP synthase complex	RT		4	0.7	0.032	0.15
													GOTERM_CC_DIRECT	peroxisomal membrane	RT		6	1	0.034	0.16
													GOTERM_CC_DIRECT	eukaryotic translation initiation factor 4F complex	RT		3	0.5	0.035	0.16
													GOTERM_CC_DIRECT	cortical cytoskeleton	RT		4	0.7	0.036	0.16
													GOTERM_CC_DIRECT	spliceosomal complex	RT		8	1.3	0.039	0.17
													GOTERM_CC_DIRECT	nonmotile primary cilium	RT		4	0.7	0.041	0.18
													GOTERM_CC_DIRECT	cell periphery	RT		5	0.8	0.041	0.18
													GOTERM_CC_DIRECT	phagocytic vesicle	RT		5	0.8	0.041	0.18
													GOTERM_CC_DIRECT	microtubule cytoskeleton	RT		10	1.6	0.042	0.18
													GOTERM_CC_DIRECT	oligosaccharyltransferase complex	RT		3	0.5	0.042	0.18
													GOTERM_CC_DIRECT	podosome	RT		4	0.7	0.045	0.19
													GOTERM_CC_DIRECT	centrosome	RT		22	3.6	0.052	0.22
													GOTERM_CC_DIRECT	extrinsic component of membrane	RT		7	1.1	0.058	0.24
													GOTERM_CC_DIRECT	endolysosome membrane	RT	0.24
													GOTERM_CC_DIRECT	endoplasmic reticulum lumen	RT		12	2	0.06	0.24
													GOTERM_CC_DIRECT	trans-Golgi network membrane	RT		7	1.1	0.06	0.24
													GOTERM_CC_DIRECT	intercalated disc	RT		5	0.8	0.064	0.25
													GOTERM_CC_DIRECT	intracellular	RT		56	9.1	0.064	0.25
													GOTERM_CC_DIRECT	sperm mitochondrial sheath	RT		2	0.3	0.066	0.26
													GOTERM_CC_DIRECT	multi-eIF complex	RT		2	0.3	0.066	0.26
													GOTERM_CC_DIRECT	lysosomal lumen	RT		7	1.1	0.066	0.25
													GOTERM_CC_DIRECT	viral nucleocapsid	RT		4	0.7	0.066	0.25
													GOTERM_CC_DIRECT	microtubule organizing center	RT		10	1.6	0.073	0.27
													GOTERM_CC_DIRECT	extracellular space	RT		56	9.1	0.074	0.28
													GOTERM_CC_DIRECT	basolateral plasma membrane	RT		11	1.8	0.082	0.3
													GOTERM_CC_DIRECT	filamentous actin	RT		4	0.7	0.085	0.31
													GOTERM_CC_DIRECT	adherens junction	RT		5	0.8	0.086	0.31
													GOTERM_CC_DIRECT	filopodium	RT		6	1	0.09	0.32
													GOTERM_CC_DIRECT	cytoplasmic, membrane-bounded vesicle	RT		9	1.5	0.094	0.33
													GOTERM_CC_DIRECT	intermediate filament cytoskeleton	RT		5	0.8	0.097	0.33
													GOTERM_CC_DIRECT	Ku70:Ku80 complex	RT		2	0.3	0.097	0.33
													GOTERM_CC_DIRECT	macromolecular complex	RT		2	0.3	0.097	0.33
													GOTERM_CC_DIRECT	phenylalanine-tRNA ligase complex	RT		2	0.3	0.097	0.33
													GOTERM_CC_DIRECT	proteasome activator complex	RT		2	0.3	0.097	0.33
													GOTERM_CC_DIRECT	Myb complex	RT		2	0.3	0.097	0.33

## Sheet: SKMel28 S4b
Desease											Functional annotation									Gene Ontology										Pathways
Sublist	Category	Term	RT	Genes	Count	%	P-Value	Benjamini
	GAD_DISEASE	Acquired Immunodeficiency Syndrome|Disease Progression	RT		115	18.7	1.8e-34	3e-31		Sublist	Category	Term	RT	Genes	Count	%	P-Value	Benjamini
	GAD_DISEASE	cognitive trait	RT		20	3.3	3.2e-08	2.6e-05			UP_KEYWORDS	Acetylation	RT		429	69.8	3e-195	1.2e-192		Sublist	Category	Term	RT	Genes	Count	%	P-Value	Benjamini
	GAD_DISEASE	Aging/ Telomere Length	RT		20	3.3	3.7e-08	2e-05			UP_KEYWORDS	Phosphoprotein	RT		455	74	4.7e-67	9.4e-65			GOTERM_CC_DIRECT	extracellular exosome	RT		374	60.8	4.1e-152	2.3e-149		Sublist	Category	Term	RT	Genes	Count	%	P-Value	Benjamini
	GAD_DISEASE	HIV Infections|[X]Human immunodeficiency virus disease	RT		25	4.1	0.001	0.34			UP_KEYWORDS	Cytoplasm	RT		332	54	6.9e-62	9.3e-60			GOTERM_CC_DIRECT	cytosol	RT		326	53	6.6e-88	1.8e-85			KEGG_PATHWAY	Biosynthesis of antibiotics	RT		59	9.6	2e-24	5e-22
	GAD_DISEASE	hyperhomocysteinemia	RT		5	0.8	0.004	0.73			UP_KEYWORDS	Nucleotide-binding	RT		157	25.5	4.3e-36	4.4e-34			GOTERM_CC_DIRECT	membrane	RT		247	40.2	5.9e-73	1.1e-70			KEGG_PATHWAY	Carbon metabolism	RT		38	6.2	9.4e-19	1.2e-16
	GAD_DISEASE	Spinal Dysraphism	RT		8	1.3	0.0052	0.76			UP_KEYWORDS	ATP-binding	RT		114	18.5	4e-23	3.3e-21			GOTERM_CC_DIRECT	myelin sheath	RT		61	9.9	1.5e-48	2.1e-46			KEGG_PATHWAY	Biosynthesis of amino acids	RT		26	4.2	2.3e-13	1.9e-11
	GAD_DISEASE	carbamazepine hypersensitivity	RT		4	0.7	0.0077	0.84			UP_KEYWORDS	Mitochondrion	RT		100	16.3	6.5e-23	4.4e-21			GOTERM_CC_DIRECT	mitochondrion	RT		147	23.9	2.8e-39	3e-37			KEGG_PATHWAY	Metabolic pathways	RT		132	21.5	3.8e-13	2.3e-11
	GAD_DISEASE	ALS/amyotrophic lateral sclerosis	RT		5	0.8	0.0082	0.81			UP_KEYWORDS	Disease mutation	RT		157	25.5	1.9e-19	1.1e-17			GOTERM_CC_DIRECT	cytoplasm	RT		326	53	2.4e-38	2.2e-36			KEGG_PATHWAY	Glycolysis / Gluconeogenesis	RT		23	3.7	1.3e-11	6.3e-10
	GAD_DISEASE	Lung Cancer	RT		33	5.4	0.012	0.9			UP_KEYWORDS	Methylation	RT		86	14	1.3e-18	6.7e-17			GOTERM_CC_DIRECT	cell-cell adherens junction	RT		71	11.5	6.4e-37	5e-35			KEGG_PATHWAY	Proteasome	RT		16	2.6	1.4e-08	5.8e-07
	GAD_DISEASE	DNA damage	RT		6	1	0.014	0.91			UP_KEYWORDS	Oxidoreductase	RT		62	10.1	8.6e-18	3.9e-16			GOTERM_CC_DIRECT	melanosome	RT		42	6.8	4.9e-34	3.4e-32			KEGG_PATHWAY	Pentose phosphate pathway	RT		13	2.1	3.3e-08	1.2e-06
	GAD_DISEASE	Hearing Loss, Noise-Induced	RT		4	0.7	0.018	0.93			UP_KEYWORDS	Transit peptide	RT		59	9.6	1.3e-17	5.3e-16			GOTERM_CC_DIRECT	focal adhesion	RT		72	11.7	3.2e-32	2e-30			KEGG_PATHWAY	Citrate cycle (TCA cycle)	RT		12	2	5.4e-07	1.7e-05
	GAD_DISEASE	methotrexate toxicity	RT		4	0.7	0.018	0.93			UP_KEYWORDS	Chaperone	RT		36	5.9	2.3e-17	8.4e-16			GOTERM_CC_DIRECT	extracellular matrix	RT		54	8.8	6.1e-24	3.3e-22			KEGG_PATHWAY	Ribosome	RT		25	4.1	1.1e-06	3e-05
	GAD_DISEASE	arsenic metabolism	RT		3	0.5	0.031	0.99			UP_KEYWORDS	Protein biosynthesis	RT		30	4.9	1.2e-15	3.8e-14			GOTERM_CC_DIRECT	mitochondrial matrix	RT		45	7.3	3.6e-15	1.8e-13			KEGG_PATHWAY	Protein processing in endoplasmic reticulum	RT		28	4.6	1.8e-06	4.4e-05
	GAD_DISEASE	head and neck cancer	RT		8	1.3	0.043	1			UP_KEYWORDS	Glycolysis	RT		16	2.6	2.2e-15	6.9e-14			GOTERM_CC_DIRECT	intracellular ribonucleoprotein complex	RT		28	4.6	6.9e-14	3.1e-12			KEGG_PATHWAY	Legionellosis	RT		14	2.3	1.1e-05	0.00024
	GAD_DISEASE	Aortic Aneurysm, Abdominal|	RT		4	0.7	0.047	1			UP_KEYWORDS	Isopeptide bond	RT		86	14	2.9e-15	8.7e-14			GOTERM_CC_DIRECT	ribosome	RT		30	4.9	2.6e-13	1.1e-11			KEGG_PATHWAY	Valine, leucine and isoleucine degradation	RT		13	2.1	1.2e-05	0.00025
	GAD_DISEASE	Femur Head Necrosis|	RT		3	0.5	0.047	0.99			UP_KEYWORDS	Protein transport	RT		58	9.4	2.2e-14	6.1e-13			GOTERM_CC_DIRECT	proteasome complex	RT		19	3.1	5.7e-13	2.2e-11			KEGG_PATHWAY	Fatty acid metabolism	RT		13	2.1	1.6e-05	0.0003
	GAD_DISEASE	breast cancer	RT		27	4.4	0.048	0.99			UP_KEYWORDS	Ribonucleoprotein	RT		39	6.3	3.5e-14	8.9e-13			GOTERM_CC_DIRECT	mitochondrial inner membrane	RT		48	7.8	2.6e-12	9.4e-11			KEGG_PATHWAY	Pyruvate metabolism	RT		11	1.8	8e-05	0.0014
	GAD_DISEASE	Alzheimer's Disease	RT		19	3.1	0.051	0.99			UP_KEYWORDS	Proteasome	RT		18	2.9	1.1e-13	2.7e-12			GOTERM_CC_DIRECT	nucleoplasm	RT		153	24.9	2.6e-10	8.9e-09			KEGG_PATHWAY	Fatty acid degradation	RT		11	1.8	0.00019	0.0031
	GAD_DISEASE	spondyloarthropathies	RT		3	0.5	0.056	0.99			UP_KEYWORDS	Ubl conjugation	RT		106	17.2	5.5e-13	1.2e-11			GOTERM_CC_DIRECT	zona pellucida receptor complex	RT		8	1.3	1.6e-09	5.1e-08			KEGG_PATHWAY	Cysteine and methionine metabolism	RT		10	1.6	0.00029	0.0044
	GAD_DISEASE	sarcoidosis uveitis	RT		2	0.3	0.07	1			UP_KEYWORDS	Host-virus interaction	RT		42	6.8	1.8e-12	3.9e-11			GOTERM_CC_DIRECT	chaperonin-containing T-complex	RT		8	1.3	1.6e-09	5.1e-08			KEGG_PATHWAY	Central carbon metabolism in cancer	RT		13	2.1	0.00031	0.0045
	GAD_DISEASE	Carotid Artery Diseases|Hyperlipoproteinemia Type II	RT		2	0.3	0.07	1			UP_KEYWORDS	Ribosomal protein	RT		28	4.6	9.2e-12	1.9e-10			GOTERM_CC_DIRECT	nucleus	RT		251	40.8	1.6e-09	4.9e-08			KEGG_PATHWAY	Epstein-Barr virus infection	RT		25	4.1	0.00032	0.0044
	GAD_DISEASE	brain cancer	RT		5	0.8	0.075	1			UP_KEYWORDS	Stress response	RT		21	3.4	1.3e-11	2.6e-10			GOTERM_CC_DIRECT	cytoplasmic ribonucleoprotein granule	RT		11	1.8	3.5e-09	1e-07			KEGG_PATHWAY	Aminoacyl-tRNA biosynthesis	RT		13	2.1	0.00042	0.0054
	GAD_DISEASE	Lipoproteins, HDL	RT		7	1.1	0.078	1			UP_KEYWORDS	GTP-binding	RT		38	6.2	1.6e-11	2.9e-10			GOTERM_CC_DIRECT	microtubule	RT		33	5.4	2e-08	5.6e-07			KEGG_PATHWAY	Fructose and mannose metabolism	RT		9	1.5	0.00042	0.0052
	GAD_DISEASE	Brain Neoplasms|Glioma	RT		6	1	0.085	1			UP_KEYWORDS	Aminoacyl-tRNA synthetase	RT		13	2.1	6e-10	1e-08			GOTERM_CC_DIRECT	perinuclear region of cytoplasm	RT		49	8	7.2e-08	1.9e-06			KEGG_PATHWAY	Antigen processing and presentation	RT		14	2.3	0.00045	0.0053
	GAD_DISEASE	Sarcoidosis	RT		6	1	0.098	1			UP_KEYWORDS	NAD	RT		24	3.9	2.6e-09	4.4e-08			GOTERM_CC_DIRECT	cell body	RT		14	2.3	1.4e-07	3.4e-06			KEGG_PATHWAY	Pathogenic Escherichia coli infection	RT		11	1.8	0.00068	0.0076
											UP_KEYWORDS	Cytoskeleton	RT		71	11.5	7.1e-09	1.1e-07			GOTERM_CC_DIRECT	cytoplasmic vesicle membrane	RT		19	3.1	2.2e-07	5.2e-06			KEGG_PATHWAY	Endocytosis	RT		29	4.7	0.0013	0.013
											UP_KEYWORDS	Transport	RT		104	16.9	1.3e-08	2e-07			GOTERM_CC_DIRECT	actin cytoskeleton	RT		25	4.1	3.5e-07	8e-06			KEGG_PATHWAY	Phagosome	RT		20	3.3	0.0016	0.017
											UP_KEYWORDS	RNA-binding	RT		49	8	1.7e-08	2.5e-07			GOTERM_CC_DIRECT	intracellular membrane-bounded organelle	RT		44	7.2	3.9e-07	8.5e-06			KEGG_PATHWAY	2-Oxocarboxylic acid metabolism	RT		6	1	0.0024	0.024
											UP_KEYWORDS	ER-Golgi transport	RT		17	2.8	1.7e-08	2.5e-07			GOTERM_CC_DIRECT	cytosolic small ribosomal subunit	RT		12	2	4.1e-07	8.6e-06			KEGG_PATHWAY	Glutathione metabolism	RT		10	1.6	0.0027	0.025
											UP_KEYWORDS	Allosteric enzyme	RT		12	2	1.6e-07	2.2e-06			GOTERM_CC_DIRECT	transport vesicle	RT		16	2.6	6e-07	1.2e-05			KEGG_PATHWAY	Starch and sucrose metabolism	RT		8	1.3	0.0027	0.024
											UP_KEYWORDS	Fatty acid metabolism	RT		18	2.9	1.7e-07	2.3e-06			GOTERM_CC_DIRECT	mitochondrial outer membrane	RT		20	3.3	6.2e-07	1.2e-05			KEGG_PATHWAY	Fatty acid elongation	RT		7	1.1	0.0028	0.024
											UP_KEYWORDS	Neurodegeneration	RT		28	4.6	2.4e-07	3.1e-06			GOTERM_CC_DIRECT	proteasome accessory complex	RT		8	1.3	6.8e-07	1.3e-05			KEGG_PATHWAY	Parkinson's disease	RT		18	2.9	0.0041	0.035
											UP_KEYWORDS	Mitochondrion inner membrane	RT		26	4.2	6.1e-07	7.7e-06			GOTERM_CC_DIRECT	nucleolus	RT		57	9.3	1.5e-06	2.7e-05			KEGG_PATHWAY	Propanoate metabolism	RT		7	1.1	0.0051	0.041
											UP_KEYWORDS	Isomerase	RT		17	2.8	7.1e-07	8.8e-06			GOTERM_CC_DIRECT	COP9 signalosome	RT		10	1.6	1.7e-06	2.9e-05			KEGG_PATHWAY	Amino sugar and nucleotide sugar metabolism	RT		9	1.5	0.0066	0.051
											UP_KEYWORDS	Actin-binding	RT		26	4.2	8.1e-07	9.6e-06			GOTERM_CC_DIRECT	ruffle	RT		15	2.4	1.7e-06	2.9e-05			KEGG_PATHWAY	Galactose metabolism	RT		7	1.1	0.0073	0.055
											UP_KEYWORDS	Redox-active center	RT		11	1.8	1.5e-06	1.7e-05			GOTERM_CC_DIRECT	endoplasmic reticulum membrane	RT		57	9.3	1.8e-06	3e-05			KEGG_PATHWAY	Arginine and proline metabolism	RT		9	1.5	0.0084	0.061
											UP_KEYWORDS	Glycogen storage disease	RT		8	1.3	1.6e-06	1.8e-05			GOTERM_CC_DIRECT	peroxisome	RT		16	2.6	2e-06	3.2e-05			KEGG_PATHWAY	beta-Alanine metabolism	RT		7	1.1	0.0086	0.061
											UP_KEYWORDS	Endoplasmic reticulum	RT		61	9.9	1.8e-06	2e-05			GOTERM_CC_DIRECT	cytosolic large ribosomal subunit	RT		13	2.1	2.4e-06	3.8e-05			KEGG_PATHWAY	Biosynthesis of unsaturated fatty acids	RT		6	1	0.0098	0.067
											UP_KEYWORDS	Multifunctional enzyme	RT		13	2.1	4.2e-06	4.5e-05			GOTERM_CC_DIRECT	endoplasmic reticulum	RT		54	8.8	5.2e-06	7.9e-05			KEGG_PATHWAY	RNA transport	RT		19	3.1	0.013	0.085
											UP_KEYWORDS	Tricarboxylic acid cycle	RT		8	1.3	4.5e-06	4.7e-05			GOTERM_CC_DIRECT	eukaryotic 48S preinitiation complex	RT		7	1.1	5.4e-06	8e-05			KEGG_PATHWAY	Alanine, aspartate and glutamate metabolism	RT		7	1.1	0.016	0.099
											UP_KEYWORDS	Mitochondrion outer membrane	RT		15	2.4	6.2e-06	6.3e-05			GOTERM_CC_DIRECT	midbody	RT		17	2.8	6.8e-06	9.8e-05			KEGG_PATHWAY	Huntington's disease	RT		20	3.3	0.019	0.11
											UP_KEYWORDS	Ligase	RT		28	4.6	6.2e-06	6.2e-05			GOTERM_CC_DIRECT	protein complex	RT		33	5.4	1e-05	0.00014			KEGG_PATHWAY	Butanoate metabolism	RT		6	1	0.019	0.12
											UP_KEYWORDS	Initiation factor	RT		11	1.8	7.4e-06	7.2e-05			GOTERM_CC_DIRECT	lipid particle	RT		12	2	1.1e-05	0.00015			KEGG_PATHWAY	Glyoxylate and dicarboxylate metabolism	RT		6	1	0.019	0.12
											UP_KEYWORDS	Lyase	RT		17	2.8	1.1e-05	0.0001			GOTERM_CC_DIRECT	endoplasmic reticulum-Golgi intermediate compartment	RT		12	2	1.5e-05	0.0002			KEGG_PATHWAY	Adherens junction	RT		10	1.6	0.023	0.14
											UP_KEYWORDS	S-nitrosylation	RT		10	1.6	2.8e-05	0.00026			GOTERM_CC_DIRECT	mitochondrial nucleoid	RT		10	1.6	1.5e-05	0.0002			KEGG_PATHWAY	Peroxisome	RT		11	1.8	0.024	0.14
											UP_KEYWORDS	Annexin	RT		6	1	3.7e-05	0.00033			GOTERM_CC_DIRECT	vesicle	RT		16	2.6	2.6e-05	0.00033			KEGG_PATHWAY	Spliceosome	RT		15	2.4	0.025	0.14
											UP_KEYWORDS	Prenylation	RT		17	2.8	4.5e-05	0.0004			GOTERM_CC_DIRECT	actomyosin	RT		6	1	2.7e-05	0.00034			KEGG_PATHWAY	Viral carcinogenesis	RT		20	3.3	0.034	0.18
											UP_KEYWORDS	Lipid metabolism	RT		30	4.9	4.8e-05	0.00041			GOTERM_CC_DIRECT	extracellular vesicle	RT		10	1.6	3.7e-05	0.00046			KEGG_PATHWAY	Gap junction	RT		11	1.8	0.034	0.18
											UP_KEYWORDS	Calcium/phospholipid-binding	RT		6	1	5.4e-05	0.00046			GOTERM_CC_DIRECT	COPI vesicle coat	RT		6	1	6.5e-05	0.00078			KEGG_PATHWAY	RNA degradation	RT		10	1.6	0.037	0.19
											UP_KEYWORDS	Neuropathy	RT		12	2	7.5e-05	0.00062			GOTERM_CC_DIRECT	Golgi apparatus	RT		52	8.5	6.6e-05	0.00077			KEGG_PATHWAY	Proximal tubule bicarbonate reclamation	RT		5	0.8	0.044	0.21
											UP_KEYWORDS	FAD	RT		13	2.1	0.00011	0.00089			GOTERM_CC_DIRECT	stress fiber	RT		10	1.6	7.1e-05	0.00081			KEGG_PATHWAY	Tyrosine metabolism	RT		6	1	0.053	0.25
											UP_KEYWORDS	Myosin	RT		9	1.5	0.00012	0.00098			GOTERM_CC_DIRECT	ruffle membrane	RT		12	2	9e-05	0.001			KEGG_PATHWAY	Tight junction	RT		14	2.3	0.061	0.28
											UP_KEYWORDS	Nitration	RT		9	1.5	0.00012	0.00098			GOTERM_CC_DIRECT	eukaryotic 43S preinitiation complex	RT		6	1	9.5e-05	0.001			KEGG_PATHWAY	HIF-1 signaling pathway	RT		11	1.8	0.063	0.28
											UP_KEYWORDS	Peroxisome	RT		12	2	0.00015	0.0012			GOTERM_CC_DIRECT	cell	RT		13	2.1	0.00013	0.0014			KEGG_PATHWAY	Glucagon signaling pathway	RT		11	1.8	0.067	0.29
											UP_KEYWORDS	Transferase	RT		78	12.7	0.00017	0.0013			GOTERM_CC_DIRECT	nuclear pore	RT		11	1.8	0.00014	0.0015			KEGG_PATHWAY	Phenylalanine metabolism	RT		4	0.7	0.075	0.32
											UP_KEYWORDS	Threonine protease	RT		6	1	0.00025	0.0019			GOTERM_CC_DIRECT	eukaryotic translation initiation factor 3 complex	RT		6	1	0.00019	0.0019			KEGG_PATHWAY	Lysine degradation	RT		7	1.1	0.085	0.34
											UP_KEYWORDS	Flavoprotein	RT		13	2.1	0.00029	0.0022			GOTERM_CC_DIRECT	cytosolic proteasome complex	RT		5	0.8	0.00023	0.0023			KEGG_PATHWAY	Vibrio cholerae infection	RT		7	1.1	0.091	0.36
											UP_KEYWORDS	Cytoplasmic vesicle	RT		30	4.9	0.0004	0.0029			GOTERM_CC_DIRECT	myosin complex	RT		9	1.5	0.00024	0.0024			KEGG_PATHWAY
											UP_KEYWORDS	Golgi apparatus	RT		43	7	0.0004	0.0029			GOTERM_CC_DIRECT	endoplasmic reticulum chaperone complex	RT		5	0.8	0.00034	0.0034
											UP_KEYWORDS	Purine biosynthesis	RT		5	0.8	0.00045	0.0032			GOTERM_CC_DIRECT	proteasome regulatory particle, base subcomplex	RT		5	0.8	0.0005	0.0048
											UP_KEYWORDS	NADP	RT		16	2.6	0.00048	0.0033			GOTERM_CC_DIRECT	proteasome core complex	RT		6	1	0.00055	0.0052
											UP_KEYWORDS	Antioxidant	RT		5	0.8	0.00062	0.0042			GOTERM_CC_DIRECT	microvillus	RT		9	1.5	0.0006	0.0055
											UP_KEYWORDS	Alternative splicing	RT		356	57.9	0.00075	0.0049			GOTERM_CC_DIRECT	blood microparticle	RT		15	2.4	0.00062	0.0056
											UP_KEYWORDS	Charcot-Marie-Tooth disease	RT		8	1.3	0.00075	0.0049			GOTERM_CC_DIRECT	cytoskeleton	RT		26	4.2	0.00081	0.0072
											UP_KEYWORDS	Diamond-Blackfan anemia	RT		5	0.8	0.00082	0.0053			GOTERM_CC_DIRECT	brush border	RT		9	1.5	0.00085	0.0075
											UP_KEYWORDS	mRNA splicing	RT		19	3.1	0.00087	0.0055			GOTERM_CC_DIRECT	trans-Golgi network transport vesicle	RT		5	0.8	0.00096	0.0083
											UP_KEYWORDS	Electron transport	RT		11	1.8	0.0015	0.0091			GOTERM_CC_DIRECT	myosin II complex	RT		4	0.7	0.0012	0.01
											UP_KEYWORDS	Spliceosome	RT		12	2	0.0015	0.0091			GOTERM_CC_DIRECT	endoplasmic reticulum-Golgi intermediate compartment membrane	RT		9	1.5	0.0013	0.011
											UP_KEYWORDS	Amyotrophic lateral sclerosis	RT		6	1	0.0015	0.0092			GOTERM_CC_DIRECT	polysome	RT		7	1.1	0.0015	0.013
											UP_KEYWORDS	Hydrolase	RT		72	11.7	0.0016	0.0093			GOTERM_CC_DIRECT	clathrin adaptor complex	RT		5	0.8	0.0017	0.014
											UP_KEYWORDS	Elongation factor	RT		6	1	0.0018	0.01			GOTERM_CC_DIRECT	Golgi membrane	RT		35	5.7	0.0017	0.013
											UP_KEYWORDS	Actin capping	RT		5	0.8	0.0021	0.012			GOTERM_CC_DIRECT	small ribosomal subunit	RT		6	1	0.0018	0.014
											UP_KEYWORDS	Motor protein	RT		12	2	0.0024	0.014			GOTERM_CC_DIRECT	nuclear proteasome complex	RT		4	0.7	0.0019	0.014
											UP_KEYWORDS	Magnesium	RT		30	4.9	0.0025	0.014			GOTERM_CC_DIRECT	proteasome core complex, alpha-subunit complex	RT		4	0.7	0.0019	0.014
											UP_KEYWORDS	Pentose shunt	RT		3	0.5	0.0026	0.014			GOTERM_CC_DIRECT	pseudopodium	RT		5	0.8	0.0021	0.016
											UP_KEYWORDS	Hereditary hemolytic anemia	RT		6	1	0.0028	0.015			GOTERM_CC_DIRECT	clathrin-coated endocytic vesicle membrane	RT		7	1.1	0.0023	0.017
											UP_KEYWORDS	Schiff base	RT		4	0.7	0.0036	0.02			GOTERM_CC_DIRECT	lysosomal membrane	RT		20	3.3	0.0024	0.018
											UP_KEYWORDS	Gluconeogenesis	RT		4	0.7	0.0036	0.02			GOTERM_CC_DIRECT	myosin II filament	RT		3	0.5	0.0033	0.024
											UP_KEYWORDS	Alternative initiation	RT		10	1.6	0.0039	0.021			GOTERM_CC_DIRECT	mitochondrial intermembrane space	RT		9	1.5	0.0033	0.024
											UP_KEYWORDS	mRNA transport	RT		10	1.6	0.0045	0.023			GOTERM_CC_DIRECT	catalytic step 2 spliceosome	RT		10	1.6	0.0037	0.027
											UP_KEYWORDS	mRNA processing	RT		20	3.3	0.0054	0.028			GOTERM_CC_DIRECT	membrane raft	RT		16	2.6	0.0042	0.029
											UP_KEYWORDS	Amino-acid biosynthesis	RT		5	0.8	0.007	0.035			GOTERM_CC_DIRECT	cleavage furrow	RT		7	1.1	0.0047	0.032
											UP_KEYWORDS	Lipid biosynthesis	RT		12	2	0.0072	0.036			GOTERM_CC_DIRECT	proteasome regulatory particle	RT		4	0.7	0.0051	0.035
											UP_KEYWORDS	Intermediate filament	RT		8	1.3	0.0081	0.04			GOTERM_CC_DIRECT	cell-cell junction	RT		14	2.3	0.0054	0.037
											UP_KEYWORDS	Mental retardation	RT		18	2.9	0.0089	0.043			GOTERM_CC_DIRECT	retromer complex	RT		5	0.8	0.0057	0.038
											UP_KEYWORDS	ATP synthesis	RT		4	0.7	0.011	0.053			GOTERM_CC_DIRECT	trans-Golgi network	RT		12	2	0.0062	0.041
											UP_KEYWORDS	Pyridoxal phosphate	RT		7	1.1	0.011	0.052			GOTERM_CC_DIRECT	proton-transporting ATP synthase complex, catalytic core F(1)	RT		3	0.5	0.0065	0.042
											UP_KEYWORDS	Coiled coil	RT		112	18.2	0.012	0.056			GOTERM_CC_DIRECT	GAIT complex	RT		3	0.5	0.0065	0.042
											UP_KEYWORDS	CF(1)	RT		3	0.5	0.012	0.057			GOTERM_CC_DIRECT	nuclear envelope	RT		13	2.1	0.0075	0.048
											UP_KEYWORDS	Pyruvate	RT		4	0.7	0.013	0.06			GOTERM_CC_DIRECT	late endosome	RT		11	1.8	0.0081	0.051
											UP_KEYWORDS	Hydrogen ion transport	RT		6	1	0.015	0.067			GOTERM_CC_DIRECT	mitochondrial respiratory chain complex III	RT		4	0.7	0.0084	0.052
											UP_KEYWORDS	Calmodulin-binding	RT		11	1.8	0.016	0.071			GOTERM_CC_DIRECT	cell cortex	RT		11	1.8	0.0085	0.053
											UP_KEYWORDS	Nuclear pore complex	RT		6	1	0.016	0.071			GOTERM_CC_DIRECT	endocytic vesicle	RT		7	1.1	0.0092	0.056
											UP_KEYWORDS	tRNA-binding	RT		4	0.7	0.021	0.089			GOTERM_CC_DIRECT	cell leading edge	RT		6	1	0.0094	0.057
											UP_KEYWORDS	Microtubule	RT		16	2.6	0.022	0.092			GOTERM_CC_DIRECT	cell surface	RT		30	4.9	0.0095	0.057
											UP_KEYWORDS	Carbohydrate metabolism	RT		8	1.3	0.022	0.094			GOTERM_CC_DIRECT	membrane coat	RT		5	0.8	0.01	0.061
											UP_KEYWORDS	TPR repeat	RT		11	1.8	0.028	0.12			GOTERM_CC_DIRECT	smooth endoplasmic reticulum	RT		5	0.8	0.01	0.061
											UP_KEYWORDS	rRNA-binding	RT		4	0.7	0.034	0.14			GOTERM_CC_DIRECT	septin complex	RT		3	0.5	0.011	0.061
											UP_KEYWORDS	Prostaglandin biosynthesis	RT		3	0.5	0.034	0.14			GOTERM_CC_DIRECT	tubular endosome	RT		3	0.5	0.011	0.061
											UP_KEYWORDS	Lipoprotein	RT		36	5.9	0.036	0.14			GOTERM_CC_DIRECT	mitotic spindle	RT		6	1	0.012	0.066
											UP_KEYWORDS	Peroxidase	RT		4	0.7	0.037	0.15			GOTERM_CC_DIRECT	cell projection	RT		8	1.3	0.013	0.073
											UP_KEYWORDS	Translation regulation	RT		8	1.3	0.038	0.15			GOTERM_CC_DIRECT	cytoplasmic vesicle	RT		16	2.6	0.013	0.075
											UP_KEYWORDS	Translocation	RT		7	1.1	0.04	0.15			GOTERM_CC_DIRECT	intermediate filament	RT		10	1.6	0.014	0.077
											UP_KEYWORDS	Prostaglandin metabolism	RT		3	0.5	0.041	0.15			GOTERM_CC_DIRECT	cortical actin cytoskeleton	RT		6	1	0.014	0.077
											UP_KEYWORDS	Oxidation	RT		4	0.7	0.045	0.17			GOTERM_CC_DIRECT	neuron projection	RT		16	2.6	0.014	0.078
											UP_KEYWORDS	Non-syndromic deafness	RT		7	1.1	0.046	0.17			GOTERM_CC_DIRECT	endocytic vesicle lumen	RT		4	0.7	0.015	0.081
											UP_KEYWORDS	Thiamine pyrophosphate	RT		3	0.5	0.048	0.17			GOTERM_CC_DIRECT	phosphopyruvate hydratase complex	RT		3	0.5	0.015	0.082
											UP_KEYWORDS	Viral nucleoprotein	RT		4	0.7	0.05	0.18			GOTERM_CC_DIRECT	CRD-mediated mRNA stability complex	RT		3	0.5	0.015	0.082
											UP_KEYWORDS	Glycosyltransferase	RT		13	2.1	0.052	0.19			GOTERM_CC_DIRECT	peroxisomal matrix	RT		6	1	0.019	0.096
											UP_KEYWORDS	Gout	RT		2	0.3	0.059	0.2			GOTERM_CC_DIRECT	lysosome	RT		15	2.4	0.021	0.11
											UP_KEYWORDS	Hereditary spastic paraplegia	RT		5	0.8	0.062	0.21			GOTERM_CC_DIRECT	COPI-coated vesicle	RT		3	0.5	0.021	0.11
											UP_KEYWORDS	Helicase	RT		9	1.5	0.065	0.22			GOTERM_CC_DIRECT	eukaryotic translation initiation factor 3 complex, eIF3m	RT		3	0.5	0.021	0.11
											UP_KEYWORDS	Coated pit	RT		5	0.8	0.065	0.22			GOTERM_CC_DIRECT	early endosome	RT		15	2.4	0.023	0.12
											UP_KEYWORDS	Manganese	RT		11	1.8	0.066	0.22			GOTERM_CC_DIRECT	hemidesmosome	RT		3	0.5	0.028	0.14
											UP_KEYWORDS	Myristate	RT		11	1.8	0.068	0.22			GOTERM_CC_DIRECT	nonhomologous end joining complex	RT		3	0.5	0.028	0.14
											UP_KEYWORDS	Fatty acid biosynthesis	RT		5	0.8	0.069	0.23			GOTERM_CC_DIRECT	rough endoplasmic reticulum membrane	RT		3	0.5	0.028	0.14
											UP_KEYWORDS	Citrullination	RT		7	1.1	0.07	0.23			GOTERM_CC_DIRECT	proteasome regulatory particle, lid subcomplex	RT		3	0.5	0.028	0.14
											UP_KEYWORDS	Epidermolysis bullosa	RT		3	0.5	0.072	0.23			GOTERM_CC_DIRECT	rough endoplasmic reticulum	RT		6	1	0.028	0.14
											UP_KEYWORDS	Deafness	RT		11	1.8	0.074	0.23			GOTERM_CC_DIRECT	ER to Golgi transport vesicle membrane	RT		6	1	0.03	0.14
											UP_KEYWORDS	Parkinsonism	RT		4	0.7	0.08	0.25			GOTERM_CC_DIRECT	cytoplasmic stress granule	RT		5	0.8	0.032	0.15
											UP_KEYWORDS	Steroid biosynthesis	RT		4	0.7	0.086	0.26			GOTERM_CC_DIRECT	recycling endosome	RT		9	1.5	0.032	0.15
											UP_KEYWORDS	Epilepsy	RT		8	1.3	0.086	0.26			GOTERM_CC_DIRECT	mitochondrial proton-transporting ATP synthase complex	RT		4	0.7	0.032	0.15
											UP_KEYWORDS	Cardiomyopathy	RT		6	1	0.094	0.28			GOTERM_CC_DIRECT	nuclear periphery	RT		4	0.7	0.032	0.15
											UP_KEYWORDS	Cell projection	RT		29	4.7	0.095	0.28			GOTERM_CC_DIRECT	peroxisomal membrane	RT		6	1	0.034	0.16
																					GOTERM_CC_DIRECT	eukaryotic translation initiation factor 4F complex	RT		3	0.5	0.035	0.16
																					GOTERM_CC_DIRECT	cortical cytoskeleton	RT		4	0.7	0.036	0.16
																					GOTERM_CC_DIRECT	spliceosomal complex	RT		8	1.3	0.039	0.17
																					GOTERM_CC_DIRECT	nonmotile primary cilium	RT		4	0.7	0.041	0.18
																					GOTERM_CC_DIRECT	cell periphery	RT		5	0.8	0.041	0.18
																					GOTERM_CC_DIRECT	phagocytic vesicle	RT		5	0.8	0.041	0.18
																					GOTERM_CC_DIRECT	microtubule cytoskeleton	RT		10	1.6	0.042	0.18
																					GOTERM_CC_DIRECT	oligosaccharyltransferase complex	RT		3	0.5	0.042	0.18
																					GOTERM_CC_DIRECT	podosome	RT		4	0.7	0.045	0.19
																					GOTERM_CC_DIRECT	centrosome	RT		22	3.6	0.052	0.22
																					GOTERM_CC_DIRECT	extrinsic component of membrane	RT		7	1.1	0.058	0.24
																					GOTERM_CC_DIRECT	endolysosome membrane	RT		3	0.5	0.059	0.24
																					GOTERM_CC_DIRECT	endoplasmic reticulum lumen	RT		12	2	0.06	0.24
																					GOTERM_CC_DIRECT	trans-Golgi network membrane	RT		7	1.1	0.06	0.24
																					GOTERM_CC_DIRECT	intercalated disc	RT		5	0.8	0.064	0.25
																					GOTERM_CC_DIRECT	intracellular	RT		56	9.1	0.064	0.25
																					GOTERM_CC_DIRECT	multi-eIF complex	RT		2	0.3	0.066	0.26
																					GOTERM_CC_DIRECT	sperm mitochondrial sheath	RT		2	0.3	0.066	0.26
																					GOTERM_CC_DIRECT	lysosomal lumen	RT		7	1.1	0.066	0.25
																					GOTERM_CC_DIRECT	viral nucleocapsid	RT		4	0.7	0.066	0.25
																					GOTERM_CC_DIRECT	microtubule organizing center	RT		10	1.6	0.073	0.27
																					GOTERM_CC_DIRECT	extracellular space	RT		56	9.1	0.074	0.28
																					GOTERM_CC_DIRECT	basolateral plasma membrane	RT		11	1.8	0.082	0.3
																					GOTERM_CC_DIRECT	filamentous actin	RT		4	0.7	0.085	0.31
																					GOTERM_CC_DIRECT	adherens junction	RT		5	0.8	0.086	0.31
																					GOTERM_CC_DIRECT	filopodium	RT		6	1	0.09	0.32
																					GOTERM_CC_DIRECT	cytoplasmic, membrane-bounded vesicle	RT		9	1.5	0.094	0.33
																					GOTERM_CC_DIRECT	intermediate filament cytoskeleton	RT		5	0.8	0.097	0.33
																					GOTERM_CC_DIRECT	Ku70:Ku80 complex	RT		2	0.3	0.097	0.33
																					GOTERM_CC_DIRECT	macromolecular complex	RT		2	0.3	0.097	0.33
																					GOTERM_CC_DIRECT	Myb complex	RT		2	0.3	0.097	0.33
																					GOTERM_CC_DIRECT	proteasome activator complex	RT		2	0.3	0.097	0.33
																					GOTERM_CC_DIRECT	phenylalanine-tRNA ligase complex	RT		2	0.3	0.097	0.33
