# Supplementary material for: TNF-alpha and metalloproteases as key players in melanoma cells aggressiveness
Source: J Exp Clin Cancer Res. 2018 Dec 28;37:326. doi: 10.1186/s13046-018-0982-1 (PMC6309098; doi:10.1186/s13046-018-0982-1)
Supplement: Supplementary file 1 — Figure S1. Proliferative rate of A375 and SK-MEL-28 cell lines when cultured at three different cell densities. Figure S2. Serum-deprivation induced apoptotic cell death of A375 compared to SK-MEL-28 melanoma cells. Figure S3. Effects of MMP2 on downstream transcripts differentially expressed in A357 vs SK-MEL-28 human melanoma cells. Figure S4. Effects of TNF on transcripts differentially expressed in A357 vs SK-MEL-28 human melanoma cells. Figure S5. Effects of IL6 on downstream transcripts differentially expressed in A357 vs SK-MEL-28 human melanoma cells. Table S1. Summary of the culture media in which the different cell lines are grown. Table S2. List of transcripts differentially expressed in A375 vs SK-MEL-28 melanoma cell lines. Table S3. Ingenuity Pathway Analysis of transcripts differentially expressed in A375 vs SK-MEL-28 melanoma cell lines. Table S4. DAVID Analysis of proteins identified in A375 and SK-MEL-28 melanoma cell lines. Table S5. Ingenuity Pathway Analysis of proteins identified in A375 and SK-MEL-28 melanoma cell lines. (ZIP 5475 kb) [file 13046_2018_982_MOESM1_ESM.zip › Additional file 1 Table S5_Rossi et al.xlsx]

## Sheet: Summary
Summary
Ingenuity Pathway A nalysis of differentially unique proteins identified in A375 and SKMEL28 melanoma Cells
Additional file 1:Table S5a: Networks in A375
Additional file 1: Table S5b: Networks in SKmel28

## Sheet: S5a A375
Additional file 1: Table S5a: Ingenuity Pathway Analysis of proteins identified in A375 melanoma cells
ID	Molecules in Network	Score	Focus Molecules	Top Diseases and Functions
1	ANXA11,BLMH,C14orf166,CRIP2,DDX1,ECM1,ENO2,ERO1L,ERP44,Fc gamma receptor,FUS,FXR1,HLA-A,HLA-DRA,HNRNPU,ITPR,Jnk,MHC,MHC Class I (complex),MYO5A,NONO,PEF1,PON2,PRPH,RAB8A,RALA,S100A6,S100B,SF3B1,SF3B3,Sod,SRSF1,SRSF3,STAU1,U2AF2	50	29	RNA Post-Transcriptional Modification, Hereditary Disorder, Neurological Disease
2	ACTR1A,Adaptor protein 1,Ap1 gamma,AP1B1,AP1G1,ARCN1,COP I,COPE,COPZ1,DCTN1,DST,EEA1,ERK1/2,GALNT2,GOLGB1,ICMT,IGF2R,KIAA0196,KIAA0368,KIF5A,KIF5B,MRPS27,PLIN3,Rab5,RAB5C,Rho gdi,SAR1A,SCFD1,Sec23,SNX5,SNX6,TMED9,tubulin (family),VPS26A,YKT6	45	27	Neurological Disease, Infectious Disease, Hereditary Disorder
3	14-3-3,ACAA1,ALDH,ALDH16A1,ALDH18A1,ALDH4A1,ALDH7A1,CDK5RAP3,CLIC4,CYB5R3,DDOST,DDRGK1,HPRT1,HUWE1,Importin alpha,Importin beta,KPNA2,KPNA3,NEDD4,NEDD4L,NFkB (complex),NUTF2,OTUB1,PC,PDCD5,PPARα-RXRα,SEPT9,Septin,SRPRB,TPR,UBA3,UBE2,UBE2L3,UBE2N,YWHAH	45	27	Post-Translational Modification, Molecular Transport, Protein Trafficking
4	19S proteasome,60S ribosomal subunit,ADRB,Arf,ARF4,ARFGEF2,DNAJB1,DNM1L,Dynamin,ERK,FIS1,FKBP2,GDF15,GLS,HADH,Hd-perinuclear inclusions,MYBBP1A,NSDHL,Proinsulin,PTGES3,RPL3,RPL11,RPL13,RPL15,RPL18,RPL36,RPL23A,RPL27A,RPLP2,SDHB,SRRT,TARDBP,TELO2,Ubiquitin,UFD1L	43	26	Cell Cycle, Cell Morphology, Cellular Assembly and Organization
5	20s proteasome,ABCC1,ATPase,CAPN1,caspase,COPS7B,cytochrome C,EIF3,EIF3C/EIF3CL,EIF3E,EIF4G1,GPS1,HMOX2,Hsp27,MACF1,MTCH2,p70 S6k,PARP,PARP4,PI3K (complex),PSMA,PSMA5,PSMA8,PSMC,PSMC2,PSMC3,PSMC5,PSMD,PSMD1,PSMD11,PSMD14,PSME3,RNF213,Rsk,TXNL1	34	22	DNA Replication, Recombination, and Repair, Energy Production, Nucleic Acid Metabolism
6	ACACA,CAP1,CDC37,Ck2,Cofilin,CSNK2A2,EFTUD2,G-Actin,GEMIN5,hemoglobin,IPO9,LYPLA1,Mapk,MCM4,Mlc,MYL12A,NAP1L1,NME1,PP1 protein complex group,PP2A,PRMT1,PRPF8,Ribosomal 40s subunit,RNA polymerase II,Rnr,RPAP1,RPS9,RPS26,RPS15A,SBDS,snRNP,SNRNP200,STRAP,SUPT16H,TRMT112	32	23	RNA Post-Transcriptional Modification, Developmental Disorder, Endocrine System Disorders
7	ACAD9,ACAT1,Adaptor protein 2,AKR1A1,AKR7A2,Aldose Reductase,Ap1,AP2A2,AP2B1,calpain,CK1,Clathrin,Collagen(s),COMT,DPP3,Fibrinogen,IKK (complex),IPO5,ITGAV,LDL,MIF,MTX1,MYO6,NUP155,Pkc(s),Pld,RANBP1,Rb,STOM,TFRC,thyroid hormone receptor,TOMM40,TOMM70A,UBR4,VDAC2	32	21	Molecular Transport, Protein Synthesis, Protein Trafficking
8	ACADM,ACOX1,Actin,Alpha catenin,CaMKII,Cg,Collagen type I,Collagen type IV,Creb,CSTB,CTNNA1,CTSB,DARS,DTYMK,F Actin,FAH,GGCT,Growth hormone,Laminin,Mek,MYH14,MYO18A,Pdgf (complex),PDGF BB,PHGDH,PLOD3,PRKAR2A,RDX,TJP1,TRIP13,trypsin,TXNDC5,UGDH,UNC45A,Vegf	29	20	Hereditary Disorder, Neurological Disease, Psychological Disorders
9	AK1,Akt,AMPK,Ant,C1QBP,CAB39,CMPK1,creatine kinase,CYC1,CYCS,Cytochrome bc1,cytochrome-c oxidase,ENO3,GAA,HDL,hexokinase,HK2,Mitochondrial complex 1,MRPL4,NDPK,PCMT1,PI3K (family),Ppp2c,PRKAA,PYGM,RHEB,SAA,SDCBP,SLC4A7,SYNM,TBC1D4,TSFM,UQCRC1,UQCRC2,Vdac	28	20	Developmental Disorder, Hereditary Disorder, Metabolic Disease
10	ACO1,ACSL3,AGPS,atypical protein kinase C,BCR (complex),CSK,DBN1,DIAPH1,DOCK7,Ephb,Fcer1,G6PD,GIT2,HEXB,HLA-DR,IFI35,Ige,ISG20,MAPK1,NCK,NFAT (complex),Pkg,PLA2,PLCG1,Profilin,Ptk,Rap1,RASA1,Rock,RSU1,Sos,TCR,TSN,tyrosine kinase,VAV	24	17	Lipid Metabolism, Small Molecule Biochemistry, Developmental Disorder
11	ACAA2,ASCC1,ASCC3,CNOT1,CNOT4,CNOT11,COX15,DUT,ELAC2,EPPK1,FARSA,FARSB,GORAB,LTA4H,METTL21C,MTR,MTRR,MZT1,NMD3,OTUD6B,PCK2,PRPS1,PRPS2,PRPS1L1,SARS,SFXN1,SFXN4,SLC25A19,SPG21,TBCA,TUBGCP2,TUBGCP5,TUBGCP6,UBC,XPOT	24	17	Nucleic Acid Metabolism, Small Molecule Biochemistry, Carbohydrate Metabolism
12	ATL3,ATP4A,CCNB2,CLUH,COMMD1,COMMD3,COMMD4,COMMD6,COMMD8,CREB3,CUTA,DIP2B,ERMP1,FAM129B,FAM3C,GLOD4,HIBADH,KCNJ11,KEAP1,KLF5,MPG,MRPL47,NCLN,NOMO1 (includes others),PINX1,PNRC2,POFUT1,PPA1,PPA2,REXO2,SAP18,SCCPDH,TRAF5,TRIM63,UBC	22	16	Developmental Disorder, Hereditary Disorder, Neurological Disease
13	AIFM2,ARMCX3,ASAP2,BIK,C11orf58,CDK16,CISD2,COASY,CTR9,EDC4,ETFDH,GALE,GGH,GPN1,GRPEL1,HEBP1,KRT20,LEO1,LEPRE1,MAF1,MRPL37,MTAP,MTMR4,MYLIP,NAGLU,NNT,SKIV2L,SLC44A1,TBRG4,TTC37,UAP1,UBC,VPS37A,VPS37C,WDR61	22	16	Cell Morphology, Cellular Compromise, Connective Tissue Disorders
14	ACOT1,ACOT8,ACOT9,AKR7A2,ANKRD27,ARL8B,BZW1,BZW2,CHTF8,CHTF18,CIAPIN1,COQ7,DPM1,DSCC1,EIF4H,FAM129A,FARSB,GMPS,GOLGA4,HMGCL,L-alpha-palmitoyloleolyl-phosphatidylcholine,LMAN2,MPST,MSRA,MYLK3,MYOF,NMT1,PITPNB,PNPLA6,PPT1,PTGES2,Rab5c,SEC23IP,TPD52L2,UBC	22	16	Lipid Metabolism, Nucleic Acid Metabolism, Small Molecule Biochemistry
15	AIM1L,Alp,ALPPL2,COX5A,DECR1,KHSRP,LRRC59,MTMR8,Ntp,NUDT11,PAFAH1B2,PDXP,PGAM4,PPAPDC2,PPP2R5D,PPTC7,PTPLB,RAB1B,SEC24C,SEPT7,SEPT10,SLC25A13,SLC25A25,STOML2,SURF4,TBCD,THTPA,TMED2,TPTE,tubulin (complex),UBC,UBE2O,XPO5,ZCCHC6,ZNF354C	22	16	Nucleic Acid Metabolism, Small Molecule Biochemistry, Amino Acid Metabolism
16	ANXA1,APP,ARL8A,C1orf123,CDK2,CHID1,CNDP2,D-glucose,DDTL,DERA,FAHD2A,FOXP3,GRB2,H2AFX,HGS,HIBCH,HNF4A,ISOC2,L2HGDH,NAA20,NAA25,NAA38,NDRG1,NFYB,NIT2,NPHP4,PAAF1,PIN1,PLK1,PRRC1,RMDN1,SCRN1,SOD2,UBC,VPS13C	20	16	Cell Morphology, Cellular Function and Maintenance, Carbohydrate Metabolism
17	Alpha tubulin,CD3,Cyclin A,Cyclin E,E2f,FNTA,HRAS,Hsp70,Hsp90,IFN Beta,IgG,Igm,IL1,IL12 (complex),Immunoglobulin,Integrin,Interferon alpha,MAP2K2,MAP2K1/2,NASP,OXCT1,P38 MAPK,PLOD1,PREP,Raf,Ras,RRBP1,RRM1,Sapk,ST13,Tgf beta,TMX3,TROVE2,UBE4A,VPS4A	18	14	Cardiovascular Disease, Dermatological Diseases and Conditions, Developmental Disorder
18	26s Proteasome,ANXA4,ARL6IP5,Calcineurin A,Calmodulin,CDC42,DSP,estrogen receptor,Focal adhesion kinase,FSH,G protein beta gamma,HISTONE,Histone h3,Histone h4,Ifn,Insulin,Lh,LYPLA2,Mmp,MTORC1,NCAPG,P110,p85 (pik3r),Pdgfr,Pka,PLC,Rac,Ras homolog,Shc,SMC4,SOD1,SRC (family),SRP68,Tnf (family),TRIM28	11	10	DNA Replication, Recombination, and Repair, Cell-To-Cell Signaling and Interaction, Cellular Assembly and Organization
19	A1BG,Acot1,AGT,AQP8,BCS1L,BDH1,C11orf54,Ces2b/Ces2c,COX7C,ELOVL1,EMG1,FDX1,GSS,Gstm6,HNF4A,HSD17B2,HSD17B12,HSDL2,IDI1,ITIH4,LARS2,NAT6,NMNAT2,ORM2,PIR,POR,PRCP,RAB30,RABEPK,SAA2,Slco1a4,SPTSSA,TM7SF2,TMEM176A,TMIGD1	7	7	Drug Metabolism, Endocrine System Development and Function, Energy Production
20	KIAA0319L,RTN4R	2	1	Cardiovascular System Development and Function, Cell-To-Cell Signaling and Interaction, Nervous System Development and Function
© 2000-2014 Ingenuity Systems, Inc. All rights reserved.

## Sheet: S5b_SKmel28
Additional file 1: Table S5b: Ingenuity Pathway Analysis of proteins identified in SK-MEL-28 melanoma cell lines
ID	Molecules in Network	Score	Focus Molecules	Top Diseases and Functions
1	60S ribosomal subunit,ALYREF,CARS,Collagen Alpha1,CSNK2A2,DDX18,Eif2,EIF2AK2,FXR1,HNRNPCL1/HNRNPCP5,Jnk,KIF5A,MYBBP1A,NOP56,PRPF8,Ribosomal 40s subunit,RPL3,RPL4,RPL5,RPL7,RPL14,RPL21,RPL24,RPLP0,RPS12,RPS16,RPS18,RPS24,RPS15A,RRBP1,RUVBL1,RUVBL2,SFPQ,TTLL12,WDR61	57	30	Cancer, Hematological Disease, RNA Post-Transcriptional Modification
2	Alpha catenin,ARHGDIA,Arp2/3,ARPC2,ARPC4,CAPN1,Cg,CTNNA1,Cytokeratin,DBI,DUSP3,ENO2,ERK1/2,FEN1,Ferritin,GALNT2,GLRX3,HAT1,JUP,KRT14,KRT16,Lh,MCAM,MVP,PTPase,RAB1B,Sec23,SEC23B,SFXN1,Sod,SURF4,TIMM50,TMED2,TMED9,USO1	44	25	Cellular Assembly and Organization, Cellular Function and Maintenance, Dermatological Diseases and Conditions
3	19S proteasome,20s proteasome,26s Proteasome,ALDH1A3,ALDH1B1,ANKS1A,C19orf10,DDOST,DHX30,EIF3,EIF5,EIF6,EIF3D,EIF3L,GRPEL1,HARS,Ikb,KPNA4,LGALS7/LGALS7B,LRRC59,MHC CLASS I (family),MYO1E,NFkB (complex),NPEPPS,PDCD5,PNPT1,PSMD,PSMD3,PSMD5,PSMD11,PSMD12,PSMD13,TIP60,Ubiquitin,USP14	44	25	Gene Expression, Protein Synthesis, Auditory Disease
4	AK1,Akt,ALDOC,Ant,C1QBP,Calcineurin protein(s),CYC1,Cytochrome bc1,cytochrome C,cytochrome-c oxidase,E2f,ETFA,FKBP3,FKBP1A,GLUD1,Immunoproteasome Pa28/20s,LRRC47,MCM6,Mitochondrial complex 1,MYO18A,NDUFA5,peptidylprolyl isomerase,PPID,PRPH,PSMA,PSMA4,PSMA5,PSME1,RNH1,RRM2,SAMM50,SLC25A13,SOD1,UQCRC2,Vdac	38	23	Cell Death and Survival, Cellular Assembly and Organization, Cellular Compromise
5	ACAA1,ACAA2,acetyl-CoA C-acyltransferase,AHNAK,APEX1,ATAD3A/ATAD3B,Collagen type IV,DNAJC13,HADHB,HSP,Hsp70,Hsp90,HSPH1,IFN Beta,IL12 (complex),ILK,LGALS3BP,Mapk,mediator,MHC Class II (complex),NUP160,PLC gamma,PRMT5,PUF60,RNA polymerase II,Rnr,RPS10,RPS14,SF3A3,SRPR,SSRP1,STIP1,TPR,TPT1,TXN	37	22	Energy Production, Lipid Metabolism, Small Molecule Biochemistry
6	ADCY,ADRB,Alpha tubulin,BANF1,Caveolin,CBX1,Collagen type I,Collagen(s),CS,DARS,Dynein,EPPK1,ERK,G protein alphai,GARS,GNAI2,GNAS,GPIIB-IIIA,HSPB1,IARS,IPO9,JINK1/2,KARS,Lfa-1,MARS,NME2,NUMA1,Pde,PP2A,Proinsulin,RAB5A,Rap1,RAP2B,RCN1,SORT1	30	19	Hereditary Disorder, Neurological Disease, Organismal Injury and Abnormalities
7	AKR1B1,AKR7A2,Aldose Reductase,Alp,AMPK,ATM,creatine kinase,DLAT,DLD,DSP,ENPP1,Fc gamma receptor,GBA,Growth hormone,Histone H1,HMOX1,IgG,IL1,Importin beta,Ldh (complex),LDL,MAT2A,NADPH oxidase,NIF3L1,PDGF BB,PFKM,Pkc(s),Pro-inflammatory Cytokine,RALA,RALB,RANBP1,S100A1,Sos,STAT5a/b,STXBP2	26	17	Cellular Development, Cellular Growth and Proliferation, Dermatological Diseases and Conditions
8	ABLIM,API5,ARHGEF18,ARPC1A,COP I,COPE,COPG2,COPS7B,CREBL2,DHRS3,EIF5A,ELAVL1,ERGIC2,FGD1,FSH,GLOD4,GNB1,HIBADH,HNRNPA0,IRX1,LTA4H,MOSPD2,MTAP,MYBPH,OSBP,P38 MAPK,PI4K2B,PLEKHG2,PRRC1,Rac,SEPHS1,SIPA1L3,STT3A,XPO4,XPR1	24	16	Amino Acid Metabolism, Cancer, Connective Tissue Disorders
9	APEH,ASAP2,BRD7,CCNB1IP1,CDK5RAP3,DDTL,FAM213A,FAM21A/FAM21C,FKBP15,GFM1,GGH,HIST1H2AA,ISOC2,IST1,KIAA0196,KIAA1033,LRBA,MOGS,MTMR4,NAA38,NANS,PI4K2A,PROSC,RAD18,RSL1D1,SQRDL,TBRG4,TPD52,TPD52L2,TUSC2,UBA5,UBC,UFL1,VPS29,WASH1	24	16	Cellular Assembly and Organization, Amino Acid Metabolism, Drug Metabolism
10	ACSF3,ADSS,ARL3,ARL2BP,ATP6AP1,ATP6V0A2,ATP6V0A4,ATP6V1D,ATP6V1E2,ATP6V1F,ATP6V1G2,CCDC104,DPP3,EDEM2,GRHPR,MRPL13,NAA11,NAA15,NAA16,NAA20,NAA50,NOC4L,PTGES2,RALY,SF3B14,SLC27A3,SLC27A6,SNX10,SORD,TBCA,TMEM106B,TPM4,TXNDC5,UBC,XPO5	24	16	Molecular Transport, Cellular Function and Maintenance, Lipid Metabolism
11	Ap1,ATPase,CAPZB,caspase,Cyclin A,ECH1,estrogen receptor,GLO1,H6PD,Histone h4,ICAM1,Ifn,Ifn gamma,IGF2R,Igm,IL12 (family),Immunoglobulin,Interferon alpha,KTN1,LONP1,MACF1,MHC Class I (complex),MSH2,MTPN,NFAT (complex),Nfat (family),PC,SAE1,STAT3,TCR,Tgf beta,Tnf (family),UBA2,Vegf,WARS	20	16	Cancer, Hematological Disease, Immunological Disease
12	ATL3,Calmodulin,calpain,Casein,Ck2,Creb,DNM1L,Focal adhesion kinase,G protein beta gamma,G3BP1,Gpcr,Gsk3,HISTONE,Histone h3,Insulin,Integrin,MAGED2,ME1,NAP1L1,p85 (pik3r),Pdgfr,PEF1,Pka,PLC,PPP2CA,RAB13,RAC1,Ras,Shc,SRC (family),SUPT16H,tubulin (complex),VARS,YWHAG,YWHAZ	19	14	Protein Synthesis, Cell Morphology, Cellular Assembly and Organization
13	14-3-3,AARS,Actin,AHCYL1,ARF5,BCR (complex),CD3,Cofilin,Erm,F Actin,G6PD,GMPR,Hsp27,Ige,LGALS1,MAP2K1/2,Mek,Mlc,MYH14,MYL6,MYO1C,Myosin,NAP1L4,Pdgf (complex),PI3K (complex),Pld,PYGL,Raf,Ras homolog,RDX,Rho gdi,Rock,Sapk,TPM1,trypsin	16	13	Cellular Assembly and Organization, Cell Cycle, Cellular Movement
14	ADSL,AP3D1,beta-estradiol,C20orf197,CCDC169,CHIC1,DOPEY2,EGFR,FYN,GIMAP2,HEXA,IKK (complex),LOC100134868,NBEAL2,NMT1,PARP9,PDIA5,PFAS,PROSC,RNF39,RP11-14N7.2,SDHB,SIGLEC12,SLC16A13,SMG1P1,SNORD47,SNORD52,SNRPD2,SWT1,TGM2,TNF,TP53,tretinoin,UBC,ZNF75D	12	10	Cell Cycle, Cell Death and Survival, Cancer
© 2000-2014 Ingenuity Systems, Inc. All rights reserved.
